# Supplementary material for: The mismatch-repair proteins MSH2 and MSH6 interact with the imprinting control regions through the ZFP57-KAP1 complex
Source: Epigenetics Chromatin. 2022 Aug 2;15:27. doi: 10.1186/s13072-022-00462-7 (PMC9344765; doi:10.1186/s13072-022-00462-7)
Supplement: Supplementary file 1 — Additional file 1: Table S1. List of high-confidence proteins pulled down with ZFP57-AviTag in E14 ESCs and identified by nano-LC–MS/MS. Table S1b. List of shared proteins pulled down with streptavidin in E14 BirA (controls) and E14 BirA+ZFP57_Avitag (samples). Table S2a. MSH2 peaks identified by Bio-ChIP-seq in E14 ESCs. Replicate 1. Table S2b. MSH2 peaks identified by Bio-ChIP-seq in E14 ESCs. Replicate 2. Table S3. Coordinates of the imprinted gDMRs in mouse ESCs*. Table S4. Primer sequences. [file 13072_2022_462_MOESM1_ESM.xlsx]

## Sheet: Supp.Table 1a
Supplementary Table 1. List of high-confidence proteins pulled down with ZFP57-AviTag in E14 ESCs and identified by nano-LC–MS/MS
UniProt accession	Protein IDs	Protein name	Gene name	Coverage	# peptides
Q8C6P8	ZFP57	Zinc finger protein 57	Zfp57	50	32
Q62318	TIF1B	Transcription intermediary factor 1-beta	Trim28 Kap1 Krip1 Tif1b	51	29
P15864	H12	Histone H1.2	Hist1h1c H1f2	25	10
Q8VEK3	HNRPU	Heterogeneous nuclear ribonucleoprotein U	Hnrnpu Hnrpu	16	9
P62983	RS27A	Ubiquitin-40S ribosomal protein S27a	Rps27a Uba80 Ubcep1	51	8
Q3U9G9	LBR	Delta(14)-sterol reductase LBR	Lbr	12	8
P62806	H4	Histone H4	Hist1h4	53	7
O70133	DHX9	ATP-dependent RNA helicase A	Dhx9 Ddx9	6	7
Q9JIK5	DDX21	Nucleolar RNA helicase 2 (DEAD box protein 21)	Ddx21	11	7
P27659	RL3	60S ribosomal protein L3	Rpl3	20	6
P07901	HS90A	Heat shock protein HSP 90-alpha	Hsp90aa1 Hsp86 Hsp86-1 Hspca	10	6
P43277	H13	Histone H1.3	Hist1h1d H1f3	21	6
P97350	PKP1	Plakophilin-1	Pkp1	9	5
P97376	FRG1	Protein FRG1	Frg1	24	5
P43275	H11	Histone H1.1	Hist1h1a H1a H1f1	18	5
Q569Z5	DDX46	Probable ATP-dependent RNA helicase DDX46	Ddx46 Kiaa0801	5	4
Q8BVY0	RL1D1	Ribosomal L1 domain-containing protein 1	Rsl1d1	8	4
O88569	ROA2	Heterogeneous nuclear ribonucleoproteins A2/B1	Hnrnpa2b1 Hnrpa2b1	11	4
P28656	NP1L1	Nucleosome assembly protein 1-like 1	Nap1l1 Nrp	12	3
P43247	MSH2	DNA mismatch repair protein Msh2	Msh2	5	3
Q8BTI8	SRRM2	Serine/arginine repetitive matrix protein 2	Srrm2 Kiaa0324	2	3
Q62167	DDX3X	ATP-dependent RNA helicase DDX3X	Ddx3x	5	3
Q8CGP2	H2B1P	Histone H2B type 1-P	Hist1h2bp	21	3
P49312	ROA1	Heterogeneous nuclear ribonucleoprotein A1	Hnrnpa1 Fli-2 Hnrpa1 Tis	14	3
P54276	MSH6	DNA mismatch repair protein Msh6 (G/T mismatch-binding protein)	Msh6 Gtmbp	3	3
Q6PDQ2	CHD4	Chromodomain-helicase-DNA-bindingprotein 4 (CHD-4)	Chd4	2	3
Q8BG05	ROA3	Heterogeneous nuclear ribonucleoprotein A3	Hnrnpa3 Hnrpa3	8	3
Q9CX86	ROA0	Heterogeneous nuclear ribonucleoprotein A0	Hnrnpa0 Hnrpa0	13	3
Q62203	SF3A2	Splicing factor 3A subunit 2	Sf3a2 Sap62	9	3
Q922K7	NOP2	Probable 28S rRNA (Nucleolar protein 1)	Nop2 Nol1	5	3
P09405	NUCL	Nucleolin	Ncl Nuc	6	3
Q8R081	HNRPL	Heterogeneous nuclear ribonucleoprotein L	Hnrnpl Hnrpl	6	3
Q01320	TOP2A	DNA topoisomerase 2-alpha	Top2a Top-2 Top2	3	3
Q91VC3	IF4A3	Eukaryotic initiation factor 4A-III	Eif4a3 Ddx48	8	3
Q9D0E1	HNRPM	Heterogeneous nuclear ribonucleoprotein M	Hnrnpm Hnrpm	7	3
P35550	FBRL	rRNA 2'-O-methyltransferase fibrillarin	Fbl	8	3
Q04692	SMRCD	ATP-dependent helicase SMARCAD1	Smarcad1 Etl1 Kiaa1122	3	2
Q9Z2X1	HNRPF	Heterogeneous nuclear ribonucleoprotein F	Hnrnpf Hnrpf	8	2
P60335	PCBP1	Poly(rC)-binding protein 1 (Alpha-CP1)	Pcbp1	7	2
Q6NV83	SR140	U2 snRNP-associated SURP motif-containing protein	U2surp Sr140	3	2
P62827	RAN	GTP-binding nuclear protein Ran (GTPase Ran)	Ran Rasl2-8	10	2
P17918	PCNA	Proliferating cell nuclear antigen (PCNA) (Cyclin)	Pcna	13	2
P23198	CBX3	Chromobox protein homolog 3 (HP1 gamma)	Cbx3	15	2
Q8CEC0	NUP88	Nuclear pore complex protein Nup88	Nup88	3	2
Q61656	DDX5	Probable ATP-dependent RNA helicase DDX5	Ddx5 Tnz2	3	2
Q9JM93	AR6P4	ADP-ribosylation factor-like protein 6-interacting protein 4	Arl6ip4	11	2
C0HKE3	H2A1D	Histone H2A type 1-D	Hist1h2ad	14	2
Q9Z204	HNRPC	Heterogeneous nuclear ribonucleoproteins C1/C2	Hnrnpc Hnrpc	8	2
Q921M3	SF3B3	Splicing factor 3B subunit 3	Sf3b3 Kiaa0017	2	2
P62996	TRA2B	Transformer-2 protein homolog beta	Tra2b Sfrs10 Silg41	7	2
Q61881	MCM7	DNA replication licensing factor MCM7	Mcm7 Cdc47 Mcmd7	4	2
Q7TPV4	MBB1A	Myb-binding protein 1A	Mybbp1a P160	2	2
Q99K48	NONO	Non-POU domain-containing octamer-binding protein	Nono	6	2
Q91VA6	PDIP2	Polymerase delta-interacting protein 2	Poldip2	11	2
Q8VIJ6	SFPQ	Splicing factor, proline- and glutamine-rich	Sfpq Psf	4	2
Q8K224	NAT10	RNA cytidine acetyltransferase (N-acetyltransferase 10)	Nat10 Kiaa1709	3	2
P02301	H3C	Histone H3.3C	H3f3c Gm14384	13	2
P43276	H15	Histone H1.5	Hist1h1b H1f5	7	2
Q6P4T2	U520	U5 small nuclear ribonucleoprotein	Snrnp200 Kiaa0788	1	2
Q60668	HNRPD	Heterogeneous nuclear ribonucleoprotein	Hnrnpd Auf1 Hnrpd	7	2
O35737	HNRH1	Heterogeneous nuclear ribonucleoprotein H	Hnrnph1 Hnrph Hnrph1	7	2

## Sheet: Suppl Table 1b
Supplementary Table 1b. List of shared proteins pulled down with streptavidin in E14 BirA (controls) and E14 BirA+ZFP57_Avitag (samples)
UniProt accession	Protein IDs	Protein name	Gene name	Coverage	# Peptides
P11499	HS90B_MOUSE	Heat shock protein HSP 90-beta (Heat shock 84 kDa, HSP 84, HSP84) (Tumor-specific transplantation 84 kDa antigen, TSTA)	Hsp90ab1 Hsp84 Hsp84-1 Hspcb	4	2
E9Q557	DESP_MOUSE	Desmoplakin, DP	Dsp	3	8
Q99MR8	MCCA_MOUSE	Methylcrotonoyl-CoA carboxylase subunit alpha, mitochondrial, MCCase subunit alpha, EC 6.4.1.4 (3-methylcrotonyl-CoA carboxylase 1) (3-methylcrotonyl-CoA carboxylase biotin-containing subunit) (3-methylcrotonyl-CoA:carbon dioxide ligase subunit alpha)	Mccc1 Mcca	41	25
Q8K3F7	TDH_MOUSE	L-threonine 3-dehydrogenase, mitochondrial, EC 1.1.1.103	Tdh	10	3
Q02257	PLAK_MOUSE	Junction plakoglobin (Desmoplakin III) (Desmoplakin-3)	Jup	7	3
Q05920	PYC_MOUSE	Pyruvate carboxylase, mitochondrial, EC 6.4.1.1 (Pyruvic carboxylase, PCB)	Pc Pcx	31	29
Q91ZA3	PCCA_MOUSE	Propionyl-CoA carboxylase alpha chain, mitochondrial, PCCase subunit alpha, EC 6.4.1.3 (Propanoyl-CoA:carbon dioxide ligase subunit alpha)	Pcca	44	29
P38647	GRP75_MOUSE	Stress-70 protein, mitochondrial (75 kDa glucose-regulated protein, GRP-75) (Heat shock 70 kDa protein 9) (Mortalin) (Peptide-binding protein 74, PBP74) (p66 MOT)	Hspa9 Grp75 Hsp74 Hspa9a	10	5
Q8BFR5	EFTU_MOUSE	Elongation factor Tu, mitochondrial	Tufm	17	6
P63017	HSP7C_MOUSE	Heat shock cognate 71 kDa protein, EC 3.6.4.10 (Heat shock 70 kDa protein 8)	Hspa8 Hsc70 Hsc73	9	4
P35980	RL18_MOUSE	60S ribosomal protein L18	Rpl18	17	3
Q6P3A8-1	ODBB_MOUSE	2-oxoisovalerate dehydrogenase subunit beta, mitochondrial, EC 1.2.4.4 (Branched-chain alpha-keto acid dehydrogenase E1 component beta chain, BCKDE1B, BCKDH E1-beta)	Bckdhb	22	6
P16858	G3P_MOUSE	Glyceraldehyde-3-phosphate dehydrogenase, GAPDH, EC 1.2.1.12 (Peptidyl-cysteine S-nitrosylase GAPDH, EC 2.6.99.-)	Gapdh Gapd	21	5
Q5SWU9-2	ACACA_MOUSE	Acetyl-CoA carboxylase 1, ACC1, EC 6.4.1.2 (ACC-alpha) (Acetyl-CoA carboxylase 265)	Acaca Acac Gm738	13	23
P51881	ADT2_MOUSE	ADP/ATP translocase 2 (ADP,ATP carrier protein 2) (Adenine nucleotide translocator 2, ANT 2) (Solute carrier family 25 member 5) [Cleaved into: ADP/ATP translocase 2, N-terminally processed ]	Slc25a5 Aac2 Ant2	20	6
Q03265	ATPA_MOUSE	ATP synthase subunit alpha, mitochondrial (ATP synthase F1 subunit alpha)	Atp5f1a Atp5a1	5	2
P62908	RS3_MOUSE	40S ribosomal protein S3, EC 4.2.99.18	Rps3	20	4
Q9D2G2-1	ODO2_MOUSE	Dihydrolipoyllysine-residue succinyltransferase component of 2-oxoglutarate dehydrogenase complex, mitochondrial, EC 2.3.1.61 (2-oxoglutarate dehydrogenase complex component E2, OGDC-E2) (Dihydrolipoamide succinyltransferase component of 2-oxoglutarate dehydrogenase complex) (E2K)	Dlst	16	5
P50136	ODBA_MOUSE	2-oxoisovalerate dehydrogenase subunit alpha, mitochondrial, EC 1.2.4.4 (Branched-chain alpha-keto acid dehydrogenase E1 component alpha chain, BCKDE1A, BCKDH E1-alpha)	Bckdha	15	4
Q99MN9	PCCB_MOUSE	Propionyl-CoA carboxylase beta chain, mitochondrial, PCCase subunit beta, EC 6.4.1.3 (Propanoyl-CoA:carbon dioxide ligase subunit beta)	Pccb	34	15
P53395	ODB2_MOUSE	Lipoamide acyltransferase component of branched-chain alpha-keto acid dehydrogenase complex, mitochondrial, EC 2.3.1.168 (Branched-chain alpha-keto acid dehydrogenase complex component E2, BCKAD-E2, BCKADE2) (Dihydrolipoamide acetyltransferase component of branched-chain alpha-keto acid dehydrogenase complex) (Dihydrolipoamide branched chain transacylase) (Dihydrolipoyllysine-residue (2-methylpro…	Dbt	26	12
Q3ULD5	MCCB_MOUSE	Methylcrotonoyl-CoA carboxylase beta chain, mitochondrial, MCCase subunit beta, EC 6.4.1.4 (3-methylcrotonyl-CoA carboxylase 2) (3-methylcrotonyl-CoA carboxylase non-biotin-containing subunit) (3-methylcrotonyl-CoA:carbon dioxide ligase subunit beta)	Mccc2	33	18
P84099	RL19_MOUSE	60S ribosomal protein L19	Rpl19	10	2
P47911	RL6_MOUSE	60S ribosomal protein L6 (TAX-responsive enhancer element-binding protein 107, TAXREB107)	Rpl6	9	2
P68040	RACK1_MOUSE	Receptor of activated protein C kinase 1 (12-3) (Guanine nucleotide-binding protein subunit beta-2-like 1) (Receptor for activated C kinase) (Receptor of activated protein kinase C 1) (p205) [Cleaved into: Receptor of activated protein C kinase 1, N-terminally processed (Guanine nucleotide-binding protein subunit beta-2-like 1, N-terminally processed) ]	Rack1 Gnb2-rs1 Gnb2l1	9	2
P62267	RS23_MOUSE	40S ribosomal protein S23	Rps23	16	2
P14148	RL7_MOUSE	60S ribosomal protein L7	Rpl7	20	4
Q9CR57	RL14_MOUSE	60S ribosomal protein L14	Rpl14	11	2
P22752	H2A1B_MOUSE	Histone H2A type 1-B	H2ac4 Hist1h2ab	30	3
P62242	RS8_MOUSE	40S ribosomal protein S8	Rps8	19	3
P62754	RS6_MOUSE	40S ribosomal protein S6 (Phosphoprotein NP33)	Rps6	12	2
P17182	ENOA_MOUSE	Alpha-enolase, EC 4.2.1.11 (2-phospho-D-glycerate hydro-lyase) (Enolase 1) (Non-neural enolase, NNE)	Eno1 Eno-1	9	2
P10126	EF1A1_MOUSE	Elongation factor 1-alpha 1, EF-1-alpha-1 (Elongation factor Tu, EF-Tu) (Eukaryotic elongation factor 1 A-1, eEF1A-1)	Eef1a1 Eef1a	8	3
P63038-1	CH60_MOUSE	60 kDa heat shock protein, mitochondrial, EC 5.6.1.7 (60 kDa chaperonin) (Chaperonin 60, CPN60) (HSP-65) (Heat shock protein 60, HSP-60, Hsp60) (Mitochondrial matrix protein P1)	Hspd1 Hsp60	29	13
Q6PB66	LPPRC_MOUSE	Leucine-rich PPR motif-containing protein, mitochondrial (130 kDa leucine-rich protein, LRP 130, mLRP130)	Lrpprc Lrp130	4	4
Q9CQN1	TRAP1_MOUSE	Heat shock protein 75 kDa, mitochondrial, HSP 75 (TNFR-associated protein 1) (Tumor necrosis factor type 1 receptor-associated protein, TRAP-1)	Trap1 Hsp75	13	7
P35486	ODPA_MOUSE	Pyruvate dehydrogenase E1 component subunit alpha, somatic form, mitochondrial, EC 1.2.4.1 (PDHE1-A type I)	Pdha1 Pdha-1	5	2
Q8BK67	RCC2_MOUSE	Protein RCC2	Rcc2 Kiaa1470	10	4
Q9DB77	QCR2_MOUSE	Cytochrome b-c1 complex subunit 2, mitochondrial (Complex III subunit 2) (Core protein II) (Ubiquinol-cytochrome-c reductase complex core protein 2)	Uqcrc2	6	2
P56480	ATPB_MOUSE	ATP synthase subunit beta, mitochondrial, EC 7.1.2.2 (ATP synthase F1 subunit beta)	Atp5f1b Atp5b	22	8
Q9DC69	NDUA9_MOUSE	NADH dehydrogenase [ubiquinone] 1 alpha subcomplex subunit 9, mitochondrial (Complex I-39kD, CI-39kD) (NADH-ubiquinone oxidoreductase 39 kDa subunit)	Ndufa9	7	2
P19783	COX41_MOUSE	Cytochrome c oxidase subunit 4 isoform 1, mitochondrial (Cytochrome c oxidase polypeptide IV) (Cytochrome c oxidase subunit IV isoform 1, COX IV-1)	Cox4i1 Cox4 Cox4a	18	2
P43274	H14_MOUSE	Histone H1.4 (H1 VAR.2) (H1e)	H1-4 H1f4 Hist1h1e	14	5
Q922Q4	P5CR2_MOUSE	Pyrroline-5-carboxylate reductase 2, P5C reductase 2, P5CR 2, EC 1.5.1.2	Pycr2	13	3
Q925I1-1	ATAD3_MOUSE	ATPase family AAA domain-containing protein 3 (AAA-ATPase TOB3)	Atad3 Atad3a Kiaa1273	11	4
Q9JHS4	CLPX_MOUSE	ATP-dependent Clp protease ATP-binding subunit clpX-like, mitochondrial	Clpx	5	2
Q8VEM8	MPCP_MOUSE	Phosphate carrier protein, mitochondrial (Phosphate transport protein, PTP) (Solute carrier family 25 member 3)	Slc25a3	6	2
Q99KI0	ACON_MOUSE	Aconitate hydratase, mitochondrial, Aconitase, EC 4.2.1.3 (Citrate hydro-lyase)	Aco2	7	4
P08249	MDHM_MOUSE	Malate dehydrogenase, mitochondrial, EC 1.1.1.37	Mdh2 Mor1	16	4
Q9D051	ODPB_MOUSE	Pyruvate dehydrogenase E1 component subunit beta, mitochondrial, PDHE1-B, EC 1.2.4.1	Pdhb	10	2
P26443	DHE3_MOUSE	Glutamate dehydrogenase 1, mitochondrial, GDH 1, EC 1.4.1.3	Glud1 Glud	13	5
O08749	DLDH_MOUSE	Dihydrolipoyl dehydrogenase, mitochondrial, EC 1.8.1.4 (Dihydrolipoamide dehydrogenase)	Dld	8	3
Q3V3R1	C1TM_MOUSE	Monofunctional C1-tetrahydrofolate synthase, mitochondrial, EC 6.3.4.3 (Formyltetrahydrofolate synthetase)	Mthfd1l Fthfsdc1	3	2
Q60597-3	ODO1_MOUSE	2-oxoglutarate dehydrogenase complex component E1, E1o, OGDC-E1, OGDH-E1, EC 1.2.4.2 (2-oxoglutarate dehydrogenase, mitochondrial) (Alpha-ketoglutarate dehydrogenase, Alpha-KGDH-E1) (Thiamine diphosphate (ThDP)-dependent 2-oxoglutarate dehydrogenase)	Ogdh Kiaa4192	3	2
Q9CZ13	QCR1_MOUSE	Cytochrome b-c1 complex subunit 1, mitochondrial (Complex III subunit 1) (Core protein I) (Ubiquinol-cytochrome-c reductase complex core protein 1)	Uqcrc1	11	3
Q8K2B3	SDHA_MOUSE	Succinate dehydrogenase [ubiquinone] flavoprotein subunit, mitochondrial, EC 1.3.5.1 (Flavoprotein subunit of complex II, Fp)	Sdha	10	4
Q9CQQ7	AT5F1_MOUSE	ATP synthase F(0) complex subunit B1, mitochondrial (ATP synthase peripheral stalk-membrane subunit b) (ATP synthase subunit b, ATPase subunit b)	Atp5pb Atp5f1	18	3
P47738	ALDH2_MOUSE	Aldehyde dehydrogenase, mitochondrial, EC 1.2.1.3 (AHD-M1) (ALDH class 2) (ALDH-E2) (ALDHI)	Aldh2 Ahd-1 Ahd1	5	2
Q91VD9	NDUS1_MOUSE	NADH-ubiquinone oxidoreductase 75 kDa subunit, mitochondrial, EC 7.1.1.2 (Complex I-75kD, CI-75kD)	Ndufs1	3	2
P54071	IDHP_MOUSE	Isocitrate dehydrogenase [NADP], mitochondrial, IDH, EC 1.1.1.42 (ICD-M) (IDP) (NADP(+)-specific ICDH) (Oxalosuccinate decarboxylase)	Idh2	5	2
E9Q4Z2	ACACB_MOUSE	Acetyl-CoA carboxylase 2, EC 6.4.1.2 (ACC-beta)	Acacb Acc2 Accb	13	23
P99024	TBB5_MOUSE	Tubulin beta-5 chain	Tubb5	10	3
P68372	TBB4B_MOUSE	Tubulin beta-4B chain (Tubulin beta-2C chain)	Tubb4b Tubb2c	18	6
P56135	ATPK_MOUSE	ATP synthase subunit f, mitochondrial (ATP synthase membrane subunit f)	Atp5mf Atp5j2	26	2
Q6ZWV3	RL10_MOUSE	60S ribosomal protein L10 (Protein QM homolog) (Ribosomal protein L10)	Rpl10 Qm	25	3
Q8BMF4	ODP2_MOUSE	Dihydrolipoyllysine-residue acetyltransferase component of pyruvate dehydrogenase complex, mitochondrial, EC 2.3.1.12 (Dihydrolipoamide acetyltransferase component of pyruvate dehydrogenase complex) (Pyruvate dehydrogenase complex component E2, PDC-E2, PDCE2)	Dlat	16	7
Q9D8E6	RL4_MOUSE	60S ribosomal protein L4	Rpl4	10	4
Q8CAQ8-5	MIC60_MOUSE	MICOS complex subunit Mic60 (Mitochondrial inner membrane protein) (Mitofilin)	Immt Mic60	6	3
Q9D8N0	EF1G_MOUSE	Elongation factor 1-gamma, EF-1-gamma (eEF-1B gamma)	Eef1g	8	2
P45952	ACADM_MOUSE	Medium-chain specific acyl-CoA dehydrogenase, mitochondrial, MCAD, EC 1.3.8.7	Acadm	32	14
P05202	AATM_MOUSE	Aspartate aminotransferase, mitochondrial, mAspAT, EC 2.6.1.1, EC 2.6.1.7 (Fatty acid-binding protein, FABP-1) (Glutamate oxaloacetate transaminase 2) (Kynurenine aminotransferase 4) (Kynurenine aminotransferase IV) (Kynurenine--oxoglutarate transaminase 4) (Kynurenine--oxoglutarate transaminase IV) (Plasma membrane-associated fatty acid-binding protein, FABPpm) (Transaminase A)	Got2 Got-2	37	15
Q8CGK3	LONM_MOUSE	Lon protease homolog, mitochondrial, EC 3.4.21.53 (Lon protease-like protein, LONP) (Mitochondrial ATP-dependent protease Lon) (Serine protease 15)	Lonp1 Prss15	30	22
Q9DB20	ATPO_MOUSE	ATP synthase subunit O, mitochondrial (ATP synthase peripheral stalk subunit OSCP) (Oligomycin sensitivity conferral protein, OSCP)	Atp5po Atp5o D12Wsu28e	57	12
Q8BG05-2	ROA3_MOUSE	Heterogeneous nuclear ribonucleoprotein A3, hnRNP A3	Hnrnpa3 Hnrpa3	7	2
Q91W43	GCSP_MOUSE	Glycine dehydrogenase (decarboxylating), mitochondrial, EC 1.4.4.2 (Glycine cleavage system P protein) (Glycine decarboxylase) (Glycine dehydrogenase (aminomethyl-transferring))	Gldc	13	11
Q07417	ACADS_MOUSE	Short-chain specific acyl-CoA dehydrogenase, mitochondrial, SCAD, EC 1.3.8.1 (Butyryl-CoA dehydrogenase)	Acads	25	7
P52480	KPYM_MOUSE	Pyruvate kinase PKM, EC 2.7.1.40 (Pyruvate kinase muscle isozyme) (Threonine-protein kinase PKM2, EC 2.7.11.1) (Tyrosine-protein kinase PKM2, EC 2.7.10.2)	Pkm Pk3 Pkm2 Pykm	31	10
Q9Z110-1	P5CS_MOUSE	Delta-1-pyrroline-5-carboxylate synthase, P5CS (Aldehyde dehydrogenase family 18 member A1) [Includes: Glutamate 5-kinase, GK, EC 2.7.2.11 (Gamma-glutamyl kinase); Gamma-glutamyl phosphate reductase, GPR, EC 1.2.1.41 (Glutamate-5-semialdehyde dehydrogenase) (Glutamyl-gamma-semialdehyde dehydrogenase) ]	Aldh18a1 P5cs Pycs	34	25
Q60932-1	VDAC1_MOUSE	Voltage-dependent anion-selective channel protein 1, VDAC-1, mVDAC1 (Outer mitochondrial membrane protein porin 1) (Plasmalemmal porin) (Voltage-dependent anion-selective channel protein 5, VDAC-5, mVDAC5)	Vdac1 Vdac5	29	6
Q9Z2I9	SUCB1_MOUSE	Succinate--CoA ligase [ADP-forming] subunit beta, mitochondrial, EC 6.2.1.5 (ATP-specific succinyl-CoA synthetase subunit beta, A-SCS) (Succinyl-CoA synthetase beta-A chain, SCS-betaA)	Sucla2	35	13
Q9D6R2	IDH3A_MOUSE	Isocitrate dehydrogenase [NAD] subunit alpha, mitochondrial, EC 1.1.1.41 (Isocitric dehydrogenase subunit alpha) (NAD(+)-specific ICDH subunit alpha)	Idh3a	26	9
Q9WUM5	SUCA_MOUSE	Succinate--CoA ligase [ADP/GDP-forming] subunit alpha, mitochondrial, EC 6.2.1.4, EC 6.2.1.5 (Succinyl-CoA synthetase subunit alpha, SCS-alpha)	Suclg1	27	8
Q8BH04	PCKGM_MOUSE	Phosphoenolpyruvate carboxykinase [GTP], mitochondrial, PEPCK-M, EC 4.1.1.32	Pck2	27	14
Q9CZU6	CISY_MOUSE	Citrate synthase, mitochondrial, EC 2.3.3.1 (Citrate (Si)-synthase)	Cs	21	9
P67778	PHB1_MOUSE	Prohibitin 1 (B-cell receptor-associated protein 32, BAP 32)	Phb1 Phb	22	4
Q91VR2	ATPG_MOUSE	ATP synthase subunit gamma, mitochondrial (ATP synthase F1 subunit gamma) (F-ATPase gamma subunit)	Atp5f1c Atp5c1	28	8
P61358	RL27_MOUSE	60S ribosomal protein L27	Rpl27	14	2
O35129	PHB2_MOUSE	Prohibitin-2 (B-cell receptor-associated protein BAP37) (Repressor of estrogen receptor activity)	Phb2 Bap Bcap37 Rea	28	8
Q9CPY7-1	AMPL_MOUSE	Cytosol aminopeptidase, EC 3.4.11.1 (Cysteinylglycine-S-conjugate dipeptidase, EC 3.4.13.23) (Leucine aminopeptidase 3, LAP-3) (Leucyl aminopeptidase) (Peptidase S) (Proline aminopeptidase, EC 3.4.11.5) (Prolyl aminopeptidase)	Lap3 Lapep	34	14
Q8K411-1	PREP_MOUSE	Presequence protease, mitochondrial, EC 3.4.24.- (Pitrilysin metalloproteinase 1)	Pitrm1 Kiaa1104 Ntup1	17	12
O88696	CLPP_MOUSE	ATP-dependent Clp protease proteolytic subunit, mitochondrial, EC 3.4.21.92 (Endopeptidase Clp)	Clpp	28	5
Q99LC5	ETFA_MOUSE	Electron transfer flavoprotein subunit alpha, mitochondrial, Alpha-ETF	Etfa	43	10
Q9DCW4	ETFB_MOUSE	Electron transfer flavoprotein subunit beta, Beta-ETF	Etfb	47	8
P62717	RL18A_MOUSE	60S ribosomal protein L18a	Rpl18a	18	3
Q8BMS1	ECHA_MOUSE	Trifunctional enzyme subunit alpha, mitochondrial (Monolysocardiolipin acyltransferase, EC 2.3.1.-) (TP-alpha) [Includes: Long-chain enoyl-CoA hydratase, EC 4.2.1.17; Long chain 3-hydroxyacyl-CoA dehydrogenase, EC 1.1.1.211 ]	Hadha	35	23
P35700	PRDX1_MOUSE	Peroxiredoxin-1, EC 1.11.1.24 (Macrophage 23 kDa stress protein) (Osteoblast-specific factor 3, OSF-3) (Thioredoxin peroxidase 2) (Thioredoxin-dependent peroxide reductase 2) (Thioredoxin-dependent peroxiredoxin 1)	Prdx1 Msp23 Paga Tdpx2	12	2
Q9Z2I8	SUCB2_MOUSE	Succinate--CoA ligase [GDP-forming] subunit beta, mitochondrial, EC 6.2.1.4 (GTP-specific succinyl-CoA synthetase subunit beta, G-SCS, GTPSCS) (Succinyl-CoA synthetase beta-G chain, SCS-betaG)	Suclg2	8	2
Q8BIJ6	SYIM_MOUSE	Isoleucine--tRNA ligase, mitochondrial, EC 6.1.1.5 (Isoleucyl-tRNA synthetase, IleRS)	Iars2	3	2
Q569Z5-1	DDX46_MOUSE	Probable ATP-dependent RNA helicase DDX46, EC 3.6.4.13 (DEAD box protein 46)	Ddx46 Kiaa0801	5	4
Q61879	MYH10_MOUSE	Myosin-10 (Cellular myosin heavy chain, type B) (Myosin heavy chain 10) (Myosin heavy chain, non-muscle IIb) (Non-muscle myosin heavy chain B, NMMHC-B) (Non-muscle myosin heavy chain IIb, NMMHC II-b, NMMHC-IIB)	Myh10	16	24
Q7TNC4	LC7L2_MOUSE	Putative RNA-binding protein Luc7-like 2 (CGI-74 homolog)	Luc7l2	6	2
Q8VDD5	MYH9_MOUSE	Myosin-9 (Cellular myosin heavy chain, type A) (Myosin heavy chain 9) (Myosin heavy chain, non-muscle IIa) (Non-muscle myosin heavy chain A, NMMHC-A) (Non-muscle myosin heavy chain IIa, NMMHC II-a, NMMHC-IIA)	Myh9	23	36
Q7TSF1	DSG1B_MOUSE	Desmoglein-1-beta, Dsg1-beta (Desmoglein-5)	Dsg1b Dsg5	2	2
P07356	ANXA2_MOUSE	Annexin A2 (Annexin II) (Annexin-2) (Calpactin I heavy chain) (Calpactin-1 heavy chain) (Chromobindin-8) (Lipocortin II) (Placental anticoagulant protein IV, PAP-IV) (Protein I) (p36)	Anxa2 Anx2 Cal1h	8	2
Q60759	GCDH_MOUSE	Glutaryl-CoA dehydrogenase, mitochondrial, GCD, EC 1.3.8.6	Gcdh	9	2
Q61425	HCDH_MOUSE	Hydroxyacyl-coenzyme A dehydrogenase, mitochondrial, HCDH, EC 1.1.1.35 (Medium and short-chain L-3-hydroxyacyl-coenzyme A dehydrogenase) (Short-chain 3-hydroxyacyl-CoA dehydrogenase)	Hadh Hadhsc Mschad Schad	10	3
Q9CY73-1	RM44_MOUSE	39S ribosomal protein L44, mitochondrial, L44mt, MRP-L44, EC 3.1.26.-	Mrpl44	19	6
Q9DC70	NDUS7_MOUSE	NADH dehydrogenase [ubiquinone] iron-sulfur protein 7, mitochondrial, EC 7.1.1.2 (Complex I-20kD, CI-20kD) (NADH-ubiquinone oxidoreductase 20 kDa subunit)	Ndufs7	14	3
Q8CHT0	AL4A1_MOUSE	Delta-1-pyrroline-5-carboxylate dehydrogenase, mitochondrial, P5C dehydrogenase, EC 1.2.1.88 (Aldehyde dehydrogenase family 4 member A1) (L-glutamate gamma-semialdehyde dehydrogenase)	Aldh4a1	10	4
Q9D0Q7	RM45_MOUSE	39S ribosomal protein L45, mitochondrial, L45mt, MRP-L45	Mrpl45	25	5
Q8R3K3	PTCD2_MOUSE	Pentatricopeptide repeat-containing protein 2, mitochondrial	Ptcd2	10	3
P62962	PROF1_MOUSE	Profilin-1 (Profilin I)	Pfn1	23	2
Q9D6J6	NDUV2_MOUSE	NADH dehydrogenase [ubiquinone] flavoprotein 2, mitochondrial, EC 7.1.1.2 (NADH-ubiquinone oxidoreductase 24 kDa subunit)	Ndufv2	13	2
Q921S7	RM37_MOUSE	39S ribosomal protein L37, mitochondrial, L37mt, MRP-L37	Mrpl37	32	10
Q99JB2	STML2_MOUSE	Stomatin-like protein 2, mitochondrial, SLP-2, mslp2	Stoml2 Slp2	17	3
Q3TUH1	TAM41_MOUSE	Phosphatidate cytidylyltransferase, mitochondrial, EC 2.7.7.41 (CDP-diacylglycerol synthase, CDP-DAG synthase) (Mitochondrial translocator assembly and maintenance protein 41 homolog, TAM41)	Tamm41	11	3
Q8BGT5	ALAT2_MOUSE	Alanine aminotransferase 2, ALT2, EC 2.6.1.2 (Glutamate pyruvate transaminase 2, GPT 2) (Glutamic--alanine transaminase 2) (Glutamic--pyruvic transaminase 2)	Gpt2 Aat2	20	7
Q99L13	3HIDH_MOUSE	3-hydroxyisobutyrate dehydrogenase, mitochondrial, HIBADH, EC 1.1.1.31	Hibadh	10	2
Q8BH95	ECHM_MOUSE	Enoyl-CoA hydratase, mitochondrial, mECH, mECH1, EC 4.2.1.17, EC 5.3.3.8 (Enoyl-CoA hydratase 1, ECHS1) (Short-chain enoyl-CoA hydratase, SCEH)	Echs1	18	3
Q9ER88-1	RT29_MOUSE	28S ribosomal protein S29, mitochondrial, MRP-S29, S29mt (Death-associated protein 3, DAP-3)	Dap3 Mrps29	23	9
Q3U186	SYRM_MOUSE	Probable arginine--tRNA ligase, mitochondrial, EC 6.1.1.19 (Arginyl-tRNA synthetase, ArgRS)	Rars2 Rarsl	5	2
Q9D0K2	SCOT1_MOUSE	Succinyl-CoA:3-ketoacid coenzyme A transferase 1, mitochondrial, SCOT, EC 2.8.3.5 (3-oxoacid CoA-transferase 1) (Somatic-type succinyl-CoA:3-oxoacid CoA-transferase, SCOT-s) (Succinyl-CoA:3-oxoacid CoA transferase)	Oxct1 Oxct Scot	4	2
Q91YP2	NEUL_MOUSE	Neurolysin, mitochondrial, EC 3.4.24.16 (Microsomal endopeptidase, MEP) (Mitochondrial oligopeptidase M) (Neurotensin endopeptidase)	Nln	11	6
Q8K0D5	EFGM_MOUSE	Elongation factor G, mitochondrial, EF-Gmt (Elongation factor G 1, mitochondrial, mEF-G 1) (Elongation factor G1)	Gfm1 Efg Efg1 Gfm	20	11
P70404	IDHG1_MOUSE	Isocitrate dehydrogenase [NAD] subunit gamma 1, mitochondrial (Isocitric dehydrogenase subunit gamma) (NAD(+)-specific ICDH subunit gamma)	Idh3g	34	8
Q922H2	PDK3_MOUSE	[Pyruvate dehydrogenase (acetyl-transferring)] kinase isozyme 3, mitochondrial, EC 2.7.11.2 (Pyruvate dehydrogenase kinase isoform 3)	Pdk3	9	2
Q9D1N9	RM21_MOUSE	39S ribosomal protein L21, mitochondrial, L21mt, MRP-L21	Mrpl21 D9Wsu149	14	2
Q8VE22	RT23_MOUSE	28S ribosomal protein S23, mitochondrial, MRP-S23, S23mt	Mrps23	20	4
Q8VCW8	ACSF2_MOUSE	Medium-chain acyl-CoA ligase ACSF2, mitochondrial, EC 6.2.1.2	Acsf2	12	4
Q9DBF1	AL7A1_MOUSE	Alpha-aminoadipic semialdehyde dehydrogenase, Alpha-AASA dehydrogenase, EC 1.2.1.31 (Aldehyde dehydrogenase family 7 member A1, EC 1.2.1.3) (Antiquitin-1) (Betaine aldehyde dehydrogenase, EC 1.2.1.8) (Delta1-piperideine-6-carboxylate dehydrogenase, P6c dehydrogenase)	Aldh7a1 Ald7a1	10	3
Q99J99	THTM_MOUSE	3-mercaptopyruvate sulfurtransferase, MST, EC 2.8.1.2	Mpst	14	3
Q9JJL8	SYSM_MOUSE	Serine--tRNA ligase, mitochondrial, EC 6.1.1.11 (SerRSmt) (Seryl-tRNA synthetase, SerRS) (Seryl-tRNA(Ser/Sec) synthetase)	Sars2 Sarsm	6	2
Q9DCS3	MECR_MOUSE	Enoyl-[acyl-carrier-protein] reductase, mitochondrial, EC 1.3.1.104 (2-enoyl thioester reductase) (Nuclear receptor-binding factor 1, NRBF-1)	Mecr Nrbf1	6	2
Q9D0M3	CY1_MOUSE	Cytochrome c1, heme protein, mitochondrial, EC 7.1.1.8 (Complex III subunit 4) (Complex III subunit IV) (Cytochrome b-c1 complex subunit 4) (Ubiquinol-cytochrome-c reductase complex cytochrome c1 subunit, Cytochrome c-1)	Cyc1	11	2
Q80ZS3	RT26_MOUSE	28S ribosomal protein S26, mitochondrial, MRP-S26, S26mt	Mrps26	19	3
Q9CPR5	RM15_MOUSE	39S ribosomal protein L15, mitochondrial, L15mt, MRP-L15	Mrpl15	14	3
Q9CXW2	RT22_MOUSE	28S ribosomal protein S22, mitochondrial, MRP-S22, S22mt	Mrps22 Rpms22	24	7
P42125	ECI1_MOUSE	Enoyl-CoA delta isomerase 1, mitochondrial, EC 5.3.3.8 (3,2-trans-enoyl-CoA isomerase) (Delta(3),Delta(2)-enoyl-CoA isomerase, D3,D2-enoyl-CoA isomerase) (Dodecenoyl-CoA isomerase)	Eci1 Dci	20	5
P18155	MTDC_MOUSE	Bifunctional methylenetetrahydrofolate dehydrogenase/cyclohydrolase, mitochondrial [Includes: NAD-dependent methylenetetrahydrofolate dehydrogenase, EC 1.5.1.15; Methenyltetrahydrofolate cyclohydrolase, EC 3.5.4.9 ]	Mthfd2 Nmdmc	23	7
Q8BIP0	SYDM_MOUSE	Aspartate--tRNA ligase, mitochondrial, EC 6.1.1.12 (Aspartyl-tRNA synthetase, AspRS)	Dars2	4	2
Q9CQE3	RT17_MOUSE	28S ribosomal protein S17, mitochondrial, MRP-S17, S17mt	Mrps17 Rpms17	37	2
P52196	THTR_MOUSE	Thiosulfate sulfurtransferase, EC 2.8.1.1 (Rhodanese)	Tst	20	5
Q8BJZ4	RT35_MOUSE	28S ribosomal protein S35, mitochondrial, MRP-S35, S35mt	Mrps35	18	3
Q14CH7	SYAM_MOUSE	Alanine--tRNA ligase, mitochondrial, EC 6.1.1.7 (Alanyl-tRNA synthetase, AlaRS)	Aars2 Aarsl Gm89 Kiaa1270	13	7
P14733	LMNB1_MOUSE	Lamin-B1	Lmnb1	10	5
Q8BWT1	THIM_MOUSE	3-ketoacyl-CoA thiolase, mitochondrial, EC 2.3.1.16 (Acetyl-CoA acetyltransferase, EC 2.3.1.9) (Acetyl-CoA acyltransferase) (Acyl-CoA hydrolase, mitochondrial, EC 3.1.2.-, EC 3.1.2.1, EC 3.1.2.2) (Beta-ketothiolase) (Mitochondrial 3-oxoacyl-CoA thiolase)	Acaa2	7	2
Q91YJ5	IF2M_MOUSE	Translation initiation factor IF-2, mitochondrial, IF-2(Mt), IF-2Mt, IF2(mt)	Mtif2	4	2
Q9CZU4	ERAL1_MOUSE	GTPase Era, mitochondrial, M-ERA (Conserved ERA-like GTPase, CEGA) (ERA-W) (ERA-like protein 1)	Eral1 Mera	10	3
Q7TMF3	NDUAC_MOUSE	NADH dehydrogenase [ubiquinone] 1 alpha subcomplex subunit 12 (Complex I-B17.2, CI-B17.2, CIB17.2) (NADH-ubiquinone oxidoreductase subunit B17.2)	Ndufa12	14	2
Q91YM4	FAKD4_MOUSE	FAST kinase domain-containing protein 4 (Protein TBRG4) (Transforming growth factor beta regulator 4)	Tbrg4 Kiaa0948	10	6
Q99LC3	NDUAA_MOUSE	NADH dehydrogenase [ubiquinone] 1 alpha subcomplex subunit 10, mitochondrial (Complex I-42kD, CI-42kD) (NADH-ubiquinone oxidoreductase 42 kDa subunit)	Ndufa10	17	6
Q91YT0	NDUV1_MOUSE	NADH dehydrogenase [ubiquinone] flavoprotein 1, mitochondrial, EC 7.1.1.2 (Complex I-51kD, CI-51kD) (NADH-ubiquinone oxidoreductase 51 kDa subunit)	Ndufv1	47	14
Q3TQB2-2	FXRD1_MOUSE	FAD-dependent oxidoreductase domain-containing protein 1, EC 1.-.-.-	Foxred1	6	2
Q9D0D3	PAPD1_MOUSE	Poly(A) RNA polymerase, mitochondrial, PAP, EC 2.7.7.19 (PAP-associated domain-containing protein 1) (Polynucleotide adenylyltransferase)	Mtpap Papd1	9	3
P20108	PRDX3_MOUSE	Thioredoxin-dependent peroxide reductase, mitochondrial, EC 1.11.1.24 (Antioxidant protein 1, AOP-1) (PRX III) (Perioredoxin-3) (Protein MER5) (Thioredoxin-dependent peroxiredoxin 3)	Prdx3 Aop1 Mer5	21	3
Q80ZK0	RT10_MOUSE	28S ribosomal protein S10, mitochondrial, MRP-S10, S10mt	Mrps10	29	4
Q14C51	PTCD3_MOUSE	Pentatricopeptide repeat domain-containing protein 3, mitochondrial (28S ribosomal protein S39, mitochondrial, MRP-S39)	Ptcd3 Mrps39	15	6
Q9JKF7	RM39_MOUSE	39S ribosomal protein L39, mitochondrial, L39mt, MRP-L39	Mrpl39	15	4
Q9D773	RM02_MOUSE	39S ribosomal protein L2, mitochondrial, L2mt, MRP-L2	Mrpl2	8	2
O35857	TIM44_MOUSE	Mitochondrial import inner membrane translocase subunit TIM44	Timm44 Mimt44 Tim44	12	5
Q8C5H8-1	NAKD2_MOUSE	NAD kinase 2, mitochondrial, EC 2.7.1.23 (Mitochondrial NAD kinase) (NAD kinase domain-containing protein 1, mitochondrial)	Nadk2 Mnadk Nadkd1	15	5
Q9DCU6	RM04_MOUSE	39S ribosomal protein L4, mitochondrial, L4mt, MRP-L4	Mrpl4 MNCb-3848	13	3
Q8R2Q4	RRF2M_MOUSE	Ribosome-releasing factor 2, mitochondrial, RRF2mt (Elongation factor G 2, mitochondrial, EF-G2mt, mEF-G 2)	Gfm2 Efg2	13	7
Q9D7N3	RT09_MOUSE	28S ribosomal protein S9, mitochondrial, MRP-S9, S9mt	Mrps9	23	8
Q8BKF1	RPOM_MOUSE	DNA-directed RNA polymerase, mitochondrial, MtRPOL, EC 2.7.7.6	Polrmt	5	4
P29758	OAT_MOUSE	Ornithine aminotransferase, mitochondrial, EC 2.6.1.13 (Ornithine--oxo-acid aminotransferase)	Oat	32	10
Q61578	ADRO_MOUSE	NADPH:adrenodoxin oxidoreductase, mitochondrial, AR, Adrenodoxin reductase, EC 1.18.1.6 (Ferredoxin--NADP(+) reductase, Ferredoxin reductase)	Fdxr	5	2
Q61733	RT31_MOUSE	28S ribosomal protein S31, mitochondrial, MRP-S31, S31mt (Imogen 38)	Mrps31 Imogn38	6	2
Q8BYL4	SYYM_MOUSE	Tyrosine--tRNA ligase, mitochondrial, EC 6.1.1.1 (Tyrosyl-tRNA synthetase, TyrRS)	Yars2	16	6
Q8BKZ9	ODPX_MOUSE	Pyruvate dehydrogenase protein X component, mitochondrial (Dihydrolipoamide dehydrogenase-binding protein of pyruvate dehydrogenase complex) (Lipoyl-containing pyruvate dehydrogenase complex component X)	Pdhx	7	2
P00405	COX2_MOUSE	Cytochrome c oxidase subunit 2, EC 7.1.1.9 (Cytochrome c oxidase polypeptide II)	Mtco2 COII COX2 mt-Co2	13	2
Q9R0X4	ACOT9_MOUSE	Acyl-coenzyme A thioesterase 9, mitochondrial, Acyl-CoA thioesterase 9, EC 3.1.2.- (Acyl coenzyme A thioester hydrolase 2, MTE-2) (Acyl-CoA thioester hydrolase 9) (Mitochondrial 48 kDa acyl-CoA thioester hydrolase 1, Mt-ACT48.1) (Protein U8) (p48)	Acot9 Acate2	17	6
Q8VE38-1	OXND1_MOUSE	Oxidoreductase NAD-binding domain-containing protein 1, EC 1.-.-.-	Oxnad1	9	2
Q99PU8-3	DHX30_MOUSE	ATP-dependent RNA helicase DHX30, EC 3.6.4.13 (DEAH box protein 30)	Dhx30 Helg	6	6
Q91WD5	NDUS2_MOUSE	NADH dehydrogenase [ubiquinone] iron-sulfur protein 2, mitochondrial, EC 7.1.1.2 (Complex I-49kD, CI-49kD) (NADH-ubiquinone oxidoreductase 49 kDa subunit)	Ndufs2	17	7
Q9DCT2	NDUS3_MOUSE	NADH dehydrogenase [ubiquinone] iron-sulfur protein 3, mitochondrial, EC 7.1.1.2 (Complex I-30kD, CI-30kD) (NADH-ubiquinone oxidoreductase 30 kDa subunit)	Ndufs3	22	5
Q8C167	PPCEL_MOUSE	Prolyl endopeptidase-like, EC 3.4.21.- (Prolylendopeptidase-like)	Prepl Kiaa0436	5	2
Q8QZS1	HIBCH_MOUSE	3-hydroxyisobutyryl-CoA hydrolase, mitochondrial, EC 3.1.2.4 (3-hydroxyisobutyryl-coenzyme A hydrolase, HIB-CoA hydrolase, HIBYL-CoA-H)	Hibch	14	3
Q8BK72	RT27_MOUSE	28S ribosomal protein S27, mitochondrial, MRP-S27, S27mt (Mitochondrial ribosomal protein S27)	Mrps27	12	4
Q8CFA2	GCST_MOUSE	Aminomethyltransferase, mitochondrial, EC 2.1.2.10 (Glycine cleavage system T protein, GCVT)	Amt	22	7
Q3TLP5	ECHD2_MOUSE	Enoyl-CoA hydratase domain-containing protein 2, mitochondrial	Echdc2 D4Ertd765e	18	3
Q8JZS9	RM48_MOUSE	39S ribosomal protein L48, mitochondrial, L48mt, MRP-L48	Mrpl48	17	4
Q8CGF7-1	TCRG1_MOUSE	Transcription elongation regulator 1 (Formin-binding protein 28, FBP 28) (TATA box-binding protein-associated factor 2S) (Transcription factor CA150) (p144)	Tcerg1 Taf2s	5	4
P97930	KTHY_MOUSE	Thymidylate kinase, EC 2.7.4.9 (dTMP kinase)	Dtymk Tmk	6	2
Q99JY0	ECHB_MOUSE	Trifunctional enzyme subunit beta, mitochondrial (TP-beta) [Includes: 3-ketoacyl-CoA thiolase, EC 2.3.1.155, EC 2.3.1.16 (Acetyl-CoA acyltransferase) (Beta-ketothiolase) ]	Hadhb	21	8
Q9CZR8	EFTS_MOUSE	Elongation factor Ts, mitochondrial, EF-Ts, EF-TsMt	Tsfm	20	4
Q80Y81	RNZ2_MOUSE	Zinc phosphodiesterase ELAC protein 2, EC 3.1.26.11 (ElaC homolog protein 2) (Ribonuclease Z 2, RNase Z 2) (tRNA 3 endonuclease 2) (tRNase Z 2)	Elac2	4	2
P16332	MUTA_MOUSE	Methylmalonyl-CoA mutase, mitochondrial, MCM, EC 5.4.99.2 (Methylmalonyl-CoA isomerase)	Mmut Mut	16	8
Q91WM2	HDHD5_MOUSE	Haloacid dehalogenase-like hydrolase domain-containing 5 (Cat eye syndrome critical region protein 5 homolog)	Hdhd5 Cecr5	13	4
O35658	C1QBP_MOUSE	Complement component 1 Q subcomponent-binding protein, mitochondrial (GC1q-R protein) (Glycoprotein gC1qBP, C1qBP)	C1qbp Gc1qbp	19	3
Q8BTW8	CK5P1_MOUSE	Mitochondrial tRNA methylthiotransferase CDK5RAP1, EC 2.8.4.3 (CDK5 activator-binding protein C42) (CDK5 regulatory subunit-associated protein 1) (mt-tRNA-2-methylthio-N6-dimethylallyladenosine synthase) (mt-tRNA-N6-(dimethylallyl)adenosine(37) methylthiotransferase)	Cdk5rap1	5	2
Q9DC71	RT15_MOUSE	28S ribosomal protein S15, mitochondrial, MRP-S15, S15mt	Mrps15 Rpms15	14	3
A2ATU0	DHTK1_MOUSE	2-oxoadipate dehydrogenase complex component E1, E1a, OADC-E1, OADH-E1, EC 1.2.4.- (2-oxoadipate dehydrogenase, mitochondrial) (Alpha-ketoadipate dehydrogenase, Alpha-KADH-E1) (Dehydrogenase E1 and transketolase domain-containing protein 1) (Probable 2-oxoglutarate dehydrogenase E1 component DHKTD1, mitochondrial)	Dhtkd1 Kiaa1630	8	4
Q8CC88	VWA8_MOUSE	von Willebrand factor A domain-containing protein 8	Vwa8 Kiaa0564	4	5
Q9CQC7	NDUB4_MOUSE	NADH dehydrogenase [ubiquinone] 1 beta subcomplex subunit 4 (Complex I-B15, CI-B15) (NADH-ubiquinone oxidoreductase B15 subunit)	Ndufb4	28	2
Q9WUR9	KAD4_MOUSE	Adenylate kinase 4, mitochondrial, AK 4, EC 2.7.4.10, EC 2.7.4.6 (Adenylate kinase 3-like) (Adenylate kinase isoenzyme 4) (GTP:AMP phosphotransferase AK4)	Ak4 Ak-4 Ak3b Ak3l1	19	4
O08756	HCD2_MOUSE	3-hydroxyacyl-CoA dehydrogenase type-2, EC 1.1.1.35 (17-beta-estradiol 17-dehydrogenase, EC 1.1.1.62) (2-methyl-3-hydroxybutyryl-CoA dehydrogenase, MHBD) (3-alpha-(17-beta)-hydroxysteroid dehydrogenase (NAD(+)), EC 1.1.1.239) (3-hydroxy-2-methylbutyryl-CoA dehydrogenase, EC 1.1.1.178) (3-hydroxyacyl-CoA dehydrogenase type II) (3alpha(or 20beta)-hydroxysteroid dehydrogenase, EC 1.1.1.53) (7-alpha-…	Hsd17b10 Erab Hadh2	28	4
P51174	ACADL_MOUSE	Long-chain specific acyl-CoA dehydrogenase, mitochondrial, LCAD, EC 1.3.8.8	Acadl	5	2
O88986	KBL_MOUSE	2-amino-3-ketobutyrate coenzyme A ligase, mitochondrial, AKB ligase, EC 2.3.1.29 (Aminoacetone synthase) (Glycine acetyltransferase)	Gcat Kbl	13	3
Q9CXT8	MPPB_MOUSE	Mitochondrial-processing peptidase subunit beta, EC 3.4.24.64 (Beta-MPP) (P-52)	Pmpcb	21	7
Q80YD1	SUV3_MOUSE	ATP-dependent RNA helicase SUPV3L1, mitochondrial, EC 3.6.4.13 (Suppressor of var1 3-like protein 1, SUV3-like protein 1)	Supv3l1 Suv3l1	11	6
Q99LP6	GRPE1_MOUSE	GrpE protein homolog 1, mitochondrial (Mt-GrpE#1)	Grpel1	16	3
D3Z7P3-2	GLSK_MOUSE	Glutaminase kidney isoform, mitochondrial, GLS, EC 3.5.1.2 [Cleaved into: Glutaminase kidney isoform, mitochondrial 68 kDa chain; Glutaminase kidney isoform, mitochondrial 65 kDa chain ]	Gls Gls1 Kiaa0838	7	3
Q99KE1	MAOM_MOUSE	NAD-dependent malic enzyme, mitochondrial, NAD-ME, EC 1.1.1.38 (Malic enzyme 2)	Me2	13	5
Q8BFP9	PDK1_MOUSE	[Pyruvate dehydrogenase (acetyl-transferring)] kinase isozyme 1, mitochondrial, EC 2.7.11.2 (Pyruvate dehydrogenase kinase isoform 1, PDH kinase 1)	Pdk1	22	8
O35855	BCAT2_MOUSE	Branched-chain-amino-acid aminotransferase, mitochondrial, BCAT(m), EC 2.6.1.42	Bcat2 Bcatm Eca40	27	8
Q9DCX2	ATP5H_MOUSE	ATP synthase subunit d, mitochondrial, ATPase subunit d (ATP synthase peripheral stalk subunit d)	Atp5pd Atp5h	29	5
Q8K1R3	PNPT1_MOUSE	Polyribonucleotide nucleotidyltransferase 1, mitochondrial, EC 2.7.7.8 (3'-5' RNA exonuclease OLD35) (PNPase old-35) (Polynucleotide phosphorylase 1, PNPase 1) (Polynucleotide phosphorylase-like protein)	Pnpt1 Pnpase	19	12
O55125	NIPS1_MOUSE	Protein NipSnap homolog 1, NipSnap1	Nipsnap1	26	6
Q9DC61	MPPA_MOUSE	Mitochondrial-processing peptidase subunit alpha (Alpha-MPP) (Inactive zinc metalloprotease alpha) (P-55)	Pmpca Inpp5e	22	8
P99029	PRDX5_MOUSE	Peroxiredoxin-5, mitochondrial, EC 1.11.1.24 (Antioxidant enzyme B166, AOEB166) (Liver tissue 2D-page spot 2D-0014IV) (PLP) (Peroxiredoxin V, Prx-V) (Peroxisomal antioxidant enzyme) (Thioredoxin peroxidase PMP20) (Thioredoxin-dependent peroxiredoxin 5)	Prdx5 Prdx6	16	2
Q9D1P0	RM13_MOUSE	39S ribosomal protein L13, mitochondrial, L13mt, MRP-L13	Mrpl13	17	2
Q9CQA3	SDHB_MOUSE	Succinate dehydrogenase [ubiquinone] iron-sulfur subunit, mitochondrial, EC 1.3.5.1 (Iron-sulfur subunit of complex II, Ip)	Sdhb	21	5
Q9WU79	PROD_MOUSE	Proline dehydrogenase 1, mitochondrial, EC 1.5.5.2 (Proline oxidase)	Prodh Pro1	8	3
Q8R2R6	MTG1_MOUSE	Mitochondrial ribosome-associated GTPase 1 (GTP-binding protein 7) (Mitochondrial GTPase 1)	Mtg1 Gm169 Gtpbp7	12	2
Q8BWF0	SSDH_MOUSE	Succinate-semialdehyde dehydrogenase, mitochondrial, EC 1.2.1.24 (Aldehyde dehydrogenase family 5 member A1) (NAD(+)-dependent succinic semialdehyde dehydrogenase)	Aldh5a1	9	3
Q3UL36-1	ARGL1_MOUSE	Arginine and glutamate-rich protein 1	Arglu1	18	7
Q3UQ84	SYTM_MOUSE	Threonine--tRNA ligase, mitochondrial, EC 6.1.1.3 (Threonyl-tRNA synthetase, ThrRS) (Threonyl-tRNA synthetase-like 1)	Tars2 Tarsl1	11	7
Q8JZM0	TFB1M_MOUSE	Dimethyladenosine transferase 1, mitochondrial, EC 2.1.1.- (Mitochondrial 12S rRNA dimethylase 1) (Mitochondrial transcription factor B1, mtTFB1) (S-adenosylmethionine-6-N', N'-adenosyl(rRNA) dimethyltransferase 1)	Tfb1m	10	2
Q9D7B6	ACAD8_MOUSE	Isobutyryl-CoA dehydrogenase, mitochondrial, EC 1.3.8.- (Acyl-CoA dehydrogenase family member 8, ACAD-8)	Acad8	7	2
Q8JZN5	ACAD9_MOUSE	Complex I assembly factor ACAD9, mitochondrial (Acyl-CoA dehydrogenase family member 9, ACAD-9, EC 1.3.8.-)	Acad9	10	4
P97807-1	FUMH_MOUSE	Fumarate hydratase, mitochondrial, Fumarase, EC 4.2.1.2 (EF-3)	Fh Fh1	18	4
P38060	HMGCL_MOUSE	Hydroxymethylglutaryl-CoA lyase, mitochondrial, HL, HMG-CoA lyase, EC 4.1.3.4 (3-hydroxy-3-methylglutarate-CoA lyase)	Hmgcl	9	2
Q924T2	RT02_MOUSE	28S ribosomal protein S2, mitochondrial, MRP-S2, S2mt	Mrps2	13	2
Q9D0G0	RT30_MOUSE	28S ribosomal protein S30, mitochondrial, MRP-S30, S30mt	Mrps30	15	6
P52825	CPT2_MOUSE	Carnitine O-palmitoyltransferase 2, mitochondrial, EC 2.3.1.21 (Carnitine palmitoyltransferase II, CPT II)	Cpt2 Cpt-2	10	5

## Sheet: Suppl.Table 2a
Supplementary Table 2a. MSH2 peaks identified by Bio-ChIP-seq in E14 ESCs. Replicate 1.
Chromosome	Start	End	Peak_ID
chr1	3062899	3063306	msh2.rep1_peak_1			Peaks overlapping ICRs are listed in red
chr1	3953458	3953826	msh2.rep1_peak_2
chr1	4150828	4151090	msh2.rep1_peak_3
chr1	4491981	4493243	msh2.rep1_peak_4
chr1	4785412	4785820	msh2.rep1_peak_5
chr1	4802685	4802942	msh2.rep1_peak_6
chr1	4807546	4807967	msh2.rep1_peak_7
chr1	4857569	4858293	msh2.rep1_peak_8
chr1	4972403	4972889	msh2.rep1_peak_9
chr1	5018519	5018835	msh2.rep1_peak_10
chr1	5082956	5083658	msh2.rep1_peak_11
chr1	5260843	5261564	msh2.rep1_peak_12
chr1	5778416	5779030	msh2.rep1_peak_13
chr1	6214376	6214817	msh2.rep1_peak_14
chr1	6448699	6449248	msh2.rep1_peak_15
chr1	7088443	7089356	msh2.rep1_peak_16
chr1	7126138	7126545	msh2.rep1_peak_17
chr1	7271618	7272076	msh2.rep1_peak_18
chr1	7312257	7312618	msh2.rep1_peak_19
chr1	7397058	7398497	msh2.rep1_peak_20
chr1	7494074	7494374	msh2.rep1_peak_21
chr1	7732790	7733058	msh2.rep1_peak_22
chr1	8581839	8582190	msh2.rep1_peak_23
chr1	8940934	8941705	msh2.rep1_peak_24
chr1	9299481	9300084	msh2.rep1_peak_25
chr1	9427894	9428192	msh2.rep1_peak_26
chr1	9544954	9545568	msh2.rep1_peak_27
chr1	9700060	9700678	msh2.rep1_peak_28
chr1	9798117	9798712	msh2.rep1_peak_29
chr1	10382522	10382867	msh2.rep1_peak_30
chr1	10423883	10424177	msh2.rep1_peak_31
chr1	10650517	10650921	msh2.rep1_peak_32
chr1	10800340	10800596	msh2.rep1_peak_33
chr1	10879592	10880424	msh2.rep1_peak_34
chr1	11277880	11278423	msh2.rep1_peak_35
chr1	11329638	11330629	msh2.rep1_peak_36
chr1	11395454	11396581	msh2.rep1_peak_37
chr1	12711254	12711519	msh2.rep1_peak_38
chr1	12718184	12718465	msh2.rep1_peak_39
chr1	12744633	12744900	msh2.rep1_peak_40
chr1	12990445	12991512	msh2.rep1_peak_41
chr1	13084803	13085197	msh2.rep1_peak_42
chr1	13104017	13104414	msh2.rep1_peak_43
chr1	13372119	13374348	msh2.rep1_peak_44
chr1	13589212	13590143	msh2.rep1_peak_45
chr1	13660176	13660873	msh2.rep1_peak_46
chr1	14918665	14918928	msh2.rep1_peak_47
chr1	15791621	15792116	msh2.rep1_peak_48
chr1	15804437	15806652	msh2.rep1_peak_49
chr1	16104978	16105227	msh2.rep1_peak_50
chr1	16518825	16520007	msh2.rep1_peak_51
chr1	16618953	16619589	msh2.rep1_peak_52
chr1	16650594	16650861	msh2.rep1_peak_53
chr1	16656664	16657520	msh2.rep1_peak_54
chr1	16665124	16665453	msh2.rep1_peak_55
chr1	17207422	17207780	msh2.rep1_peak_56
chr1	17224021	17224315	msh2.rep1_peak_57
chr1	18658586	18658884	msh2.rep1_peak_58
chr1	19210623	19210929	msh2.rep1_peak_59
chr1	20867488	20868118	msh2.rep1_peak_60
chr1	21079481	21079778	msh2.rep1_peak_61
chr1	21206167	21206488	msh2.rep1_peak_62
chr1	21256147	21256889	msh2.rep1_peak_63
chr1	23256644	23256962	msh2.rep1_peak_64
chr1	24171451	24171711	msh2.rep1_peak_65
chr1	24677719	24679048	msh2.rep1_peak_66
chr1	30873123	30874296	msh2.rep1_peak_67
chr1	30948511	30950413	msh2.rep1_peak_68
chr1	31233668	31233972	msh2.rep1_peak_69
chr1	33106451	33106706	msh2.rep1_peak_70
chr1	33635998	33636972	msh2.rep1_peak_71
chr1	33725308	33725588	msh2.rep1_peak_72
chr1	33814401	33814789	msh2.rep1_peak_73
chr1	33892567	33892939	msh2.rep1_peak_74
chr1	33945035	33945395	msh2.rep1_peak_75
chr1	34076943	34077395	msh2.rep1_peak_76
chr1	34307889	34308255	msh2.rep1_peak_77
chr1	34439701	34440148	msh2.rep1_peak_78
chr1	34459740	34460001	msh2.rep1_peak_79
chr1	34468407	34468843	msh2.rep1_peak_80
chr1	34801769	34802150	msh2.rep1_peak_81
chr1	34930148	34930537	msh2.rep1_peak_82
chr1	35220187	35220947	msh2.rep1_peak_83
chr1	35232662	35232954	msh2.rep1_peak_84
chr1	36013732	36015403	msh2.rep1_peak_85
chr1	36017094	36017670	msh2.rep1_peak_86
chr1	36064837	36065204	msh2.rep1_peak_87
chr1	36067983	36068307	msh2.rep1_peak_88
chr1	36252811	36253058	msh2.rep1_peak_89
chr1	36368519	36369394	msh2.rep1_peak_90
chr1	36444947	36445240	msh2.rep1_peak_91
chr1	36557184	36558328	msh2.rep1_peak_92
chr1	36691348	36691758	msh2.rep1_peak_93
chr1	36709568	36710079	msh2.rep1_peak_94
chr1	36768270	36769305	msh2.rep1_peak_95
chr1	36939213	36940237	msh2.rep1_peak_96
chr1	36982790	36984090	msh2.rep1_peak_97
chr1	36985883	36987110	msh2.rep1_peak_98
chr1	37048998	37049381	msh2.rep1_peak_99
chr1	37720560	37720844	msh2.rep1_peak_100
chr1	37864664	37865222	msh2.rep1_peak_101
chr1	37890167	37890564	msh2.rep1_peak_102
chr1	37996865	37997766	msh2.rep1_peak_103
chr1	38629258	38629526	msh2.rep1_peak_104
chr1	38897888	38898167	msh2.rep1_peak_105
chr1	39478099	39478689	msh2.rep1_peak_106
chr1	39530403	39530723	msh2.rep1_peak_107
chr1	39535685	39535937	msh2.rep1_peak_108
chr1	39576612	39577669	msh2.rep1_peak_109
chr1	39654603	39655337	msh2.rep1_peak_110
chr1	39902499	39903010	msh2.rep1_peak_111
chr1	39906768	39907203	msh2.rep1_peak_112
chr1	39923736	39924010	msh2.rep1_peak_113
chr1	39936312	39936737	msh2.rep1_peak_114
chr1	40266581	40266857	msh2.rep1_peak_115
chr1	40303372	40303800	msh2.rep1_peak_116
chr1	42953007	42953525	msh2.rep1_peak_117
chr1	43098332	43098978	msh2.rep1_peak_118
chr1	43827558	43828026	msh2.rep1_peak_119
chr1	44147799	44148209	msh2.rep1_peak_120
chr1	44360661	44360933	msh2.rep1_peak_121
chr1	44613552	44613970	msh2.rep1_peak_122
chr1	45795278	45795599	msh2.rep1_peak_123
chr1	45925348	45926008	msh2.rep1_peak_124
chr1	46649680	46650874	msh2.rep1_peak_125
chr1	46853925	46854225	msh2.rep1_peak_126
chr1	51477950	51478905	msh2.rep1_peak_127
chr1	51624748	51625012	msh2.rep1_peak_128
chr1	51915488	51916181	msh2.rep1_peak_129
chr1	52113636	52114090	msh2.rep1_peak_130
chr1	52119168	52119770	msh2.rep1_peak_131
chr1	52232326	52233537	msh2.rep1_peak_132
chr1	52630375	52631258	msh2.rep1_peak_133
chr1	52844547	52845576	msh2.rep1_peak_134
chr1	52939301	52939574	msh2.rep1_peak_135
chr1	52952880	52953621	msh2.rep1_peak_136
chr1	53111699	53112065	msh2.rep1_peak_137
chr1	53296603	53297348	msh2.rep1_peak_138
chr1	53352425	53352802	msh2.rep1_peak_139
chr1	53581301	53581711	msh2.rep1_peak_140
chr1	53613339	53613733	msh2.rep1_peak_141
chr1	53749932	53750181	msh2.rep1_peak_142
chr1	53823700	53824001	msh2.rep1_peak_143
chr1	54438795	54439242	msh2.rep1_peak_144
chr1	54484827	54485121	msh2.rep1_peak_145
chr1	54676991	54677280	msh2.rep1_peak_146
chr1	54925952	54926530	msh2.rep1_peak_147
chr1	55027426	55027726	msh2.rep1_peak_148
chr1	55052423	55053255	msh2.rep1_peak_149
chr1	55087770	55088282	msh2.rep1_peak_150
chr1	55108357	55108852	msh2.rep1_peak_151
chr1	55130839	55131556	msh2.rep1_peak_152
chr1	55237026	55237454	msh2.rep1_peak_153
chr1	55362676	55363913	msh2.rep1_peak_154
chr1	55382546	55383409	msh2.rep1_peak_155
chr1	56972914	56973905	msh2.rep1_peak_156
chr1	57406506	57406902	msh2.rep1_peak_157
chr1	57612379	57612675	msh2.rep1_peak_158
chr1	57774390	57775517	msh2.rep1_peak_159
chr1	58423676	58424071	msh2.rep1_peak_160
chr1	58445213	58445663	msh2.rep1_peak_161
chr1	58762071	58762915	msh2.rep1_peak_162
chr1	58795188	58795760	msh2.rep1_peak_163
chr1	58973463	58973921	msh2.rep1_peak_164
chr1	59236908	59237812	msh2.rep1_peak_165
chr1	59286411	59286668	msh2.rep1_peak_166
chr1	59349493	59349808	msh2.rep1_peak_167
chr1	59376348	59376712	msh2.rep1_peak_168
chr1	59423218	59423481	msh2.rep1_peak_169
chr1	59481258	59482744	msh2.rep1_peak_170
chr1	59485169	59485728	msh2.rep1_peak_171
chr1	59584818	59585178	msh2.rep1_peak_172
chr1	59603799	59604080	msh2.rep1_peak_173
chr1	59670644	59670980	msh2.rep1_peak_174
chr1	59684639	59685138	msh2.rep1_peak_175
chr1	59749696	59750329	msh2.rep1_peak_176
chr1	59762742	59764023	msh2.rep1_peak_177
chr1	59784831	59785149	msh2.rep1_peak_178
chr1	60097785	60098747	msh2.rep1_peak_179
chr1	60180029	60180968	msh2.rep1_peak_180
chr1	60409167	60409875	msh2.rep1_peak_181
chr1	60818641	60818909	msh2.rep1_peak_182
chr1	60850801	60851195	msh2.rep1_peak_183
chr1	60853460	60853711	msh2.rep1_peak_184
chr1	62181588	62181956	msh2.rep1_peak_185
chr1	62378543	62378812	msh2.rep1_peak_186
chr1	62736605	62737173	msh2.rep1_peak_187
chr1	62767437	62768394	msh2.rep1_peak_188
chr1	62783375	62783634	msh2.rep1_peak_189
chr1	63110836	63111094	msh2.rep1_peak_190
chr1	63138691	63139716	msh2.rep1_peak_191
chr1	63176618	63177375	msh2.rep1_peak_192
chr1	63200152	63200590	msh2.rep1_peak_193
chr1	63322363	63323989	msh2.rep1_peak_194
chr1	63442290	63442572	msh2.rep1_peak_195
chr1	63730372	63731038	msh2.rep1_peak_196
chr1	64121076	64122352	msh2.rep1_peak_197
chr1	64226165	64226698	msh2.rep1_peak_198
chr1	64305086	64305652	msh2.rep1_peak_199
chr1	64531994	64533060	msh2.rep1_peak_200
chr1	64617096	64617815	msh2.rep1_peak_201
chr1	64733010	64733374	msh2.rep1_peak_202
chr1	64956490	64956906	msh2.rep1_peak_203
chr1	65109935	65110336	msh2.rep1_peak_204
chr1	65178418	65179423	msh2.rep1_peak_205
chr1	65186236	65186665	msh2.rep1_peak_206
chr1	66699835	66700197	msh2.rep1_peak_207
chr1	66816558	66817409	msh2.rep1_peak_208
chr1	66960782	66961145	msh2.rep1_peak_209
chr1	67038686	67039230	msh2.rep1_peak_210
chr1	67307568	67307871	msh2.rep1_peak_211
chr1	67935749	67936061	msh2.rep1_peak_212
chr1	71035184	71035955	msh2.rep1_peak_213
chr1	71037197	71037475	msh2.rep1_peak_214
chr1	71102584	71103324	msh2.rep1_peak_215
chr1	71556938	71557359	msh2.rep1_peak_216
chr1	71608790	71609384	msh2.rep1_peak_217
chr1	71646035	71646309	msh2.rep1_peak_218
chr1	71652620	71653628	msh2.rep1_peak_219
chr1	71673485	71673744	msh2.rep1_peak_220
chr1	72166213	72166548	msh2.rep1_peak_221
chr1	72205310	72205843	msh2.rep1_peak_222
chr1	72225841	72229766	msh2.rep1_peak_223
chr1	72236483	72239242	msh2.rep1_peak_224
chr1	72243769	72245563	msh2.rep1_peak_225
chr1	72254767	72256368	msh2.rep1_peak_226
chr1	72307327	72307740	msh2.rep1_peak_227
chr1	72583278	72583547	msh2.rep1_peak_228
chr1	72710309	72711552	msh2.rep1_peak_229
chr1	72805888	72806542	msh2.rep1_peak_230
chr1	72823875	72824668	msh2.rep1_peak_231
chr1	72944955	72945370	msh2.rep1_peak_232
chr1	73863006	73863498	msh2.rep1_peak_233
chr1	73986807	73987081	msh2.rep1_peak_234
chr1	74082404	74083051	msh2.rep1_peak_235
chr1	74124431	74125341	msh2.rep1_peak_236
chr1	74236104	74237248	msh2.rep1_peak_237
chr1	74256940	74257403	msh2.rep1_peak_238
chr1	74303647	74304276	msh2.rep1_peak_239
chr1	74332322	74332906	msh2.rep1_peak_240
chr1	74376432	74376768	msh2.rep1_peak_241
chr1	74386694	74387120	msh2.rep1_peak_242
chr1	74396598	74397668	msh2.rep1_peak_243
chr1	74502956	74503658	msh2.rep1_peak_244
chr1	74505547	74506753	msh2.rep1_peak_245
chr1	74587970	74588386	msh2.rep1_peak_246
chr1	74661696	74662137	msh2.rep1_peak_247
chr1	74772073	74773050	msh2.rep1_peak_248
chr1	74775886	74776785	msh2.rep1_peak_249
chr1	74778982	74781184	msh2.rep1_peak_250
chr1	74794085	74794739	msh2.rep1_peak_251
chr1	74802729	74803522	msh2.rep1_peak_252
chr1	74816721	74817108	msh2.rep1_peak_253
chr1	74824756	74825241	msh2.rep1_peak_254
chr1	74854950	74855330	msh2.rep1_peak_255
chr1	74884815	74885913	msh2.rep1_peak_256
chr1	74893320	74893575	msh2.rep1_peak_257
chr1	74948063	74948513	msh2.rep1_peak_258
chr1	74964496	74964871	msh2.rep1_peak_259
chr1	75124498	75125227	msh2.rep1_peak_260
chr1	75141456	75143134	msh2.rep1_peak_261
chr1	75168220	75169011	msh2.rep1_peak_262
chr1	75179347	75180536	msh2.rep1_peak_263
chr1	75192029	75192338	msh2.rep1_peak_264
chr1	75209101	75209387	msh2.rep1_peak_265
chr1	75210882	75211283	msh2.rep1_peak_266
chr1	75218868	75219431	msh2.rep1_peak_267
chr1	75251427	75251824	msh2.rep1_peak_268
chr1	75263117	75263412	msh2.rep1_peak_269
chr1	75277167	75277589	msh2.rep1_peak_270
chr1	75317208	75318050	msh2.rep1_peak_271
chr1	75360298	75360866	msh2.rep1_peak_272
chr1	75388643	75389274	msh2.rep1_peak_273
chr1	75435648	75436066	msh2.rep1_peak_274
chr1	75458230	75458681	msh2.rep1_peak_275
chr1	75467556	75467863	msh2.rep1_peak_276
chr1	75477291	75477752	msh2.rep1_peak_277
chr1	75518224	75518638	msh2.rep1_peak_278
chr1	75559483	75560880	msh2.rep1_peak_279
chr1	75588886	75589228	msh2.rep1_peak_280
chr1	75888564	75889038	msh2.rep1_peak_281
chr1	76029314	76029612	msh2.rep1_peak_282
chr1	77453830	77454135	msh2.rep1_peak_283
chr1	77496498	77497071	msh2.rep1_peak_284
chr1	78190582	78191136	msh2.rep1_peak_285
chr1	78196363	78196730	msh2.rep1_peak_286
chr1	78310217	78310889	msh2.rep1_peak_287
chr1	78488622	78489250	msh2.rep1_peak_288
chr1	78525180	78525445	msh2.rep1_peak_289
chr1	78602134	78602388	msh2.rep1_peak_290
chr1	78657571	78658330	msh2.rep1_peak_291
chr1	79775978	79776335	msh2.rep1_peak_292
chr1	80758646	80759408	msh2.rep1_peak_293
chr1	82283081	82283671	msh2.rep1_peak_294
chr1	82316124	82316987	msh2.rep1_peak_295
chr1	82724771	82725315	msh2.rep1_peak_296
chr1	82839214	82839615	msh2.rep1_peak_297
chr1	82948708	82949079	msh2.rep1_peak_298
chr1	84284363	84284813	msh2.rep1_peak_299
chr1	84333254	84333552	msh2.rep1_peak_300
chr1	84696110	84697417	msh2.rep1_peak_301
chr1	84839351	84840115	msh2.rep1_peak_302
chr1	84881291	84881731	msh2.rep1_peak_303
chr1	84933466	84934020	msh2.rep1_peak_304
chr1	85114296	85115233	msh2.rep1_peak_305
chr1	85793278	85794276	msh2.rep1_peak_306
chr1	86018257	86018714	msh2.rep1_peak_307
chr1	86021783	86022197	msh2.rep1_peak_308
chr1	86059046	86059856	msh2.rep1_peak_309
chr1	86064180	86064637	msh2.rep1_peak_310
chr1	86154369	86154831	msh2.rep1_peak_311
chr1	86236517	86236808	msh2.rep1_peak_312
chr1	86303132	86303974	msh2.rep1_peak_313
chr1	86308404	86309641	msh2.rep1_peak_314
chr1	86311066	86311951	msh2.rep1_peak_315
chr1	86313464	86313731	msh2.rep1_peak_316
chr1	86358796	86359365	msh2.rep1_peak_317
chr1	86381095	86381520	msh2.rep1_peak_318
chr1	86427464	86427802	msh2.rep1_peak_319
chr1	86434296	86434899	msh2.rep1_peak_320
chr1	86440430	86440765	msh2.rep1_peak_321
chr1	86441980	86443598	msh2.rep1_peak_322
chr1	86467834	86468115	msh2.rep1_peak_323
chr1	86487438	86488993	msh2.rep1_peak_324
chr1	86502861	86505438	msh2.rep1_peak_325
chr1	86509423	86509682	msh2.rep1_peak_326
chr1	86522347	86522637	msh2.rep1_peak_327
chr1	86525062	86526501	msh2.rep1_peak_328
chr1	86527538	86528667	msh2.rep1_peak_329
chr1	86582513	86582813	msh2.rep1_peak_330
chr1	86647467	86647748	msh2.rep1_peak_331
chr1	87154152	87154438	msh2.rep1_peak_332
chr1	87186880	87187233	msh2.rep1_peak_333
chr1	87213618	87214010	msh2.rep1_peak_334
chr1	87225796	87227036	msh2.rep1_peak_335
chr1	87326775	87327232	msh2.rep1_peak_336
chr1	87673861	87674330	msh2.rep1_peak_337
chr1	87676032	87676508	msh2.rep1_peak_338
chr1	87690436	87690929	msh2.rep1_peak_339
chr1	87755798	87756299	msh2.rep1_peak_340
chr1	87852911	87853282	msh2.rep1_peak_341
chr1	88008233	88008564	msh2.rep1_peak_342
chr1	88205320	88205740	msh2.rep1_peak_343
chr1	88277273	88278205	msh2.rep1_peak_344
chr1	88466635	88468019	msh2.rep1_peak_345
chr1	88701723	88702518	msh2.rep1_peak_346
chr1	88705951	88706228	msh2.rep1_peak_347
chr1	89025184	89025468	msh2.rep1_peak_348
chr1	89070410	89070885	msh2.rep1_peak_349
chr1	89454415	89455025	msh2.rep1_peak_350
chr1	89929770	89931332	msh2.rep1_peak_351
chr1	89939435	89940642	msh2.rep1_peak_352
chr1	89942018	89942347	msh2.rep1_peak_353
chr1	90202184	90204030	msh2.rep1_peak_354
chr1	90519320	90519688	msh2.rep1_peak_355
chr1	90543719	90544033	msh2.rep1_peak_356
chr1	90927852	90928504	msh2.rep1_peak_357
chr1	91398386	91398754	msh2.rep1_peak_358
chr1	91412873	91414434	msh2.rep1_peak_359
chr1	91494633	91494884	msh2.rep1_peak_360
chr1	91540358	91540775	msh2.rep1_peak_361
chr1	91801853	91802907	msh2.rep1_peak_362
chr1	92348522	92348834	msh2.rep1_peak_363
chr1	92473390	92473918	msh2.rep1_peak_364
chr1	92647952	92649026	msh2.rep1_peak_365
chr1	92895238	92895624	msh2.rep1_peak_366
chr1	92906989	92907267	msh2.rep1_peak_367
chr1	92956742	92957011	msh2.rep1_peak_368
chr1	93100729	93102015	msh2.rep1_peak_369
chr1	93197286	93198101	msh2.rep1_peak_370
chr1	93235538	93236689	msh2.rep1_peak_371
chr1	93305719	93305970	msh2.rep1_peak_372
chr1	93478120	93479137	msh2.rep1_peak_373
chr1	93754280	93754971	msh2.rep1_peak_374
chr1	93801665	93801991	msh2.rep1_peak_375
chr1	93803552	93803986	msh2.rep1_peak_376
chr1	93825240	93825525	msh2.rep1_peak_377
chr1	94035316	94035659	msh2.rep1_peak_378
chr1	94342752	94343022	msh2.rep1_peak_379
chr1	95033967	95034533	msh2.rep1_peak_380
chr1	95273421	95273672	msh2.rep1_peak_381
chr1	95499874	95500851	msh2.rep1_peak_382
chr1	95754214	95754852	msh2.rep1_peak_383
chr1	96969027	96969303	msh2.rep1_peak_384
chr1	97660990	97661391	msh2.rep1_peak_385
chr1	98082060	98082319	msh2.rep1_peak_386
chr1	101756582	101757471	msh2.rep1_peak_387
chr1	101918785	101919056	msh2.rep1_peak_388
chr1	102149976	102150227	msh2.rep1_peak_389
chr1	102263363	102264801	msh2.rep1_peak_390
chr1	105012762	105013527	msh2.rep1_peak_391
chr1	105356219	105356801	msh2.rep1_peak_392
chr1	105658765	105659321	msh2.rep1_peak_393
chr1	105990015	105990646	msh2.rep1_peak_394
chr1	105993763	105994018	msh2.rep1_peak_395
chr1	106171492	106171749	msh2.rep1_peak_396
chr1	106713995	106715058	msh2.rep1_peak_397
chr1	106759070	106759701	msh2.rep1_peak_398
chr1	106796351	106796711	msh2.rep1_peak_399
chr1	108548612	108548967	msh2.rep1_peak_400
chr1	109327632	109328385	msh2.rep1_peak_401
chr1	109982830	109983094	msh2.rep1_peak_402
chr1	111259969	111260288	msh2.rep1_peak_403
chr1	111864269	111864752	msh2.rep1_peak_404
chr1	114849747	114850033	msh2.rep1_peak_405
chr1	117167138	117167428	msh2.rep1_peak_406
chr1	117634253	117634505	msh2.rep1_peak_407
chr1	118310981	118311699	msh2.rep1_peak_408
chr1	118321523	118322177	msh2.rep1_peak_409
chr1	118388912	118389627	msh2.rep1_peak_410
chr1	118458345	118459559	msh2.rep1_peak_411
chr1	118642499	118643110	msh2.rep1_peak_412
chr1	118647723	118648305	msh2.rep1_peak_413
chr1	118915873	118916128	msh2.rep1_peak_414
chr1	119046054	119046624	msh2.rep1_peak_415
chr1	119053665	119054550	msh2.rep1_peak_416
chr1	119075113	119077083	msh2.rep1_peak_417
chr1	119299759	119300048	msh2.rep1_peak_418
chr1	119304733	119305686	msh2.rep1_peak_419
chr1	119347997	119348888	msh2.rep1_peak_420
chr1	119422839	119423678	msh2.rep1_peak_421
chr1	119497643	119497894	msh2.rep1_peak_422
chr1	119504732	119505015	msh2.rep1_peak_423
chr1	119526070	119526564	msh2.rep1_peak_424
chr1	119548815	119549483	msh2.rep1_peak_425
chr1	119648387	119649030	msh2.rep1_peak_426
chr1	119837062	119837691	msh2.rep1_peak_427
chr1	119913080	119913668	msh2.rep1_peak_428
chr1	120340345	120340652	msh2.rep1_peak_429
chr1	120607021	120607276	msh2.rep1_peak_430
chr1	121327716	121328110	msh2.rep1_peak_431
chr1	121430754	121431108	msh2.rep1_peak_432
chr1	121567700	121568083	msh2.rep1_peak_433
chr1	123065253	123065583	msh2.rep1_peak_434
chr1	125349609	125349945	msh2.rep1_peak_435
chr1	125434667	125436043	msh2.rep1_peak_436
chr1	125559542	125560570	msh2.rep1_peak_437
chr1	127204925	127205460	msh2.rep1_peak_438
chr1	127773383	127774219	msh2.rep1_peak_439
chr1	128000885	128001244	msh2.rep1_peak_440
chr1	128103445	128103967	msh2.rep1_peak_441
chr1	128244061	128244581	msh2.rep1_peak_442
chr1	128252853	128253334	msh2.rep1_peak_443
chr1	128359426	128359677	msh2.rep1_peak_444
chr1	128416918	128417490	msh2.rep1_peak_445
chr1	129090758	129091021	msh2.rep1_peak_446
chr1	129106951	129107364	msh2.rep1_peak_447
chr1	130462339	130463006	msh2.rep1_peak_448
chr1	130550246	130550529	msh2.rep1_peak_449
chr1	130717308	130717573	msh2.rep1_peak_450
chr1	130877087	130878545	msh2.rep1_peak_451
chr1	131096917	131097949	msh2.rep1_peak_452
chr1	131139399	131139808	msh2.rep1_peak_453
chr1	131244983	131246099	msh2.rep1_peak_454
chr1	131514159	131514436	msh2.rep1_peak_455
chr1	131525832	131528399	msh2.rep1_peak_456
chr1	131613478	131613730	msh2.rep1_peak_457
chr1	131712420	131712698	msh2.rep1_peak_458
chr1	131867230	131867481	msh2.rep1_peak_459
chr1	131878821	131879218	msh2.rep1_peak_460
chr1	131910077	131910370	msh2.rep1_peak_461
chr1	131962895	131963338	msh2.rep1_peak_462
chr1	131987570	131987819	msh2.rep1_peak_463
chr1	132007070	132008358	msh2.rep1_peak_464
chr1	132140154	132140406	msh2.rep1_peak_465
chr1	132190339	132191594	msh2.rep1_peak_466
chr1	132195320	132196015	msh2.rep1_peak_467
chr1	132199244	132201167	msh2.rep1_peak_468
chr1	132261242	132261618	msh2.rep1_peak_469
chr1	132264722	132265853	msh2.rep1_peak_470
chr1	132288350	132289116	msh2.rep1_peak_471
chr1	132315893	132316569	msh2.rep1_peak_472
chr1	132355710	132355992	msh2.rep1_peak_473
chr1	132417381	132418011	msh2.rep1_peak_474
chr1	132476990	132477441	msh2.rep1_peak_475
chr1	132520525	132521299	msh2.rep1_peak_476
chr1	132586529	132587178	msh2.rep1_peak_477
chr1	132609203	132609520	msh2.rep1_peak_478
chr1	132850029	132851314	msh2.rep1_peak_479
chr1	132934869	132935142	msh2.rep1_peak_480
chr1	133025111	133025738	msh2.rep1_peak_481
chr1	133033729	133034216	msh2.rep1_peak_482
chr1	133084093	133084719	msh2.rep1_peak_483
chr1	133101214	133101615	msh2.rep1_peak_484
chr1	133363400	133364389	msh2.rep1_peak_485
chr1	133397599	133397964	msh2.rep1_peak_486
chr1	133422633	133422903	msh2.rep1_peak_487
chr1	133492568	133493708	msh2.rep1_peak_488
chr1	133610027	133610644	msh2.rep1_peak_489
chr1	133661207	133661467	msh2.rep1_peak_490
chr1	133664164	133664819	msh2.rep1_peak_491
chr1	133667670	133668097	msh2.rep1_peak_492
chr1	133670198	133670688	msh2.rep1_peak_493
chr1	133694392	133696142	msh2.rep1_peak_494
chr1	133742433	133742875	msh2.rep1_peak_495
chr1	134053353	134053624	msh2.rep1_peak_496
chr1	134060838	134061421	msh2.rep1_peak_497
chr1	134063367	134064278	msh2.rep1_peak_498
chr1	134078359	134079432	msh2.rep1_peak_499
chr1	134235135	134236031	msh2.rep1_peak_500
chr1	134344575	134345053	msh2.rep1_peak_501
chr1	134399787	134400196	msh2.rep1_peak_502
chr1	134415067	134415803	msh2.rep1_peak_503
chr1	134455433	134455753	msh2.rep1_peak_504
chr1	134494607	134495123	msh2.rep1_peak_505
chr1	134535155	134535570	msh2.rep1_peak_506
chr1	134539422	134539673	msh2.rep1_peak_507
chr1	134555497	134555915	msh2.rep1_peak_508
chr1	134560020	134560849	msh2.rep1_peak_509
chr1	134709285	134709836	msh2.rep1_peak_510
chr1	134955800	134956165	msh2.rep1_peak_511
chr1	134961785	134963170	msh2.rep1_peak_512
chr1	135146743	135147734	msh2.rep1_peak_513
chr1	135154500	135154819	msh2.rep1_peak_514
chr1	135171294	135172334	msh2.rep1_peak_515
chr1	135199048	135199401	msh2.rep1_peak_516
chr1	135217630	135218012	msh2.rep1_peak_517
chr1	135258248	135258595	msh2.rep1_peak_518
chr1	135283897	135284455	msh2.rep1_peak_519
chr1	135313349	135313941	msh2.rep1_peak_520
chr1	135343768	135344315	msh2.rep1_peak_521
chr1	135368424	135368685	msh2.rep1_peak_522
chr1	135430205	135430676	msh2.rep1_peak_523
chr1	135472560	135472809	msh2.rep1_peak_524
chr1	135675572	135676080	msh2.rep1_peak_525
chr1	135687295	135688423	msh2.rep1_peak_526
chr1	135728871	135729201	msh2.rep1_peak_527
chr1	135752957	135753277	msh2.rep1_peak_528
chr1	135760142	135760479	msh2.rep1_peak_529
chr1	135765878	135766904	msh2.rep1_peak_530
chr1	135787915	135788213	msh2.rep1_peak_531
chr1	135792783	135793668	msh2.rep1_peak_532
chr1	136018004	136018282	msh2.rep1_peak_533
chr1	136050771	136051653	msh2.rep1_peak_534
chr1	136415401	136415661	msh2.rep1_peak_535
chr1	136427577	136427868	msh2.rep1_peak_536
chr1	136466339	136466588	msh2.rep1_peak_537
chr1	136470607	136470876	msh2.rep1_peak_538
chr1	136674690	136675495	msh2.rep1_peak_539
chr1	136695201	136696534	msh2.rep1_peak_540
chr1	136743402	136743673	msh2.rep1_peak_541
chr1	136758603	136758992	msh2.rep1_peak_542
chr1	136949180	136949512	msh2.rep1_peak_543
chr1	136952393	136954129	msh2.rep1_peak_544
chr1	137378527	137378851	msh2.rep1_peak_545
chr1	138848682	138849003	msh2.rep1_peak_546
chr1	139494576	139495072	msh2.rep1_peak_547
chr1	139587020	139587408	msh2.rep1_peak_548
chr1	139843600	139843853	msh2.rep1_peak_549
chr1	140071266	140071518	msh2.rep1_peak_550
chr1	140245464	140245798	msh2.rep1_peak_551
chr1	140429340	140429659	msh2.rep1_peak_552
chr1	143702637	143702999	msh2.rep1_peak_553
chr1	143776816	143777534	msh2.rep1_peak_554
chr1	144004258	144004548	msh2.rep1_peak_555
chr1	150115228	150115863	msh2.rep1_peak_556
chr1	150392550	150393697	msh2.rep1_peak_557
chr1	150496963	150497238	msh2.rep1_peak_558
chr1	150993382	150993784	msh2.rep1_peak_559
chr1	151250864	151251350	msh2.rep1_peak_560
chr1	151293672	151293935	msh2.rep1_peak_561
chr1	151344069	151345239	msh2.rep1_peak_562
chr1	151428152	151428945	msh2.rep1_peak_563
chr1	151500510	151501107	msh2.rep1_peak_564
chr1	151755216	151755534	msh2.rep1_peak_565
chr1	152313463	152313807	msh2.rep1_peak_566
chr1	152386342	152386701	msh2.rep1_peak_567
chr1	152766395	152767049	msh2.rep1_peak_568
chr1	152790441	152791034	msh2.rep1_peak_569
chr1	152793216	152793961	msh2.rep1_peak_570
chr1	152902343	152903395	msh2.rep1_peak_571
chr1	152915868	152916929	msh2.rep1_peak_572
chr1	152992461	152992726	msh2.rep1_peak_573
chr1	153009364	153009784	msh2.rep1_peak_574
chr1	153032969	153034177	msh2.rep1_peak_575
chr1	153071653	153072478	msh2.rep1_peak_576
chr1	153077995	153079370	msh2.rep1_peak_577
chr1	153092094	153092448	msh2.rep1_peak_578
chr1	153093676	153094058	msh2.rep1_peak_579
chr1	153332471	153333435	msh2.rep1_peak_580
chr1	153376366	153376829	msh2.rep1_peak_581
chr1	153424554	153425463	msh2.rep1_peak_582
chr1	153487095	153488797	msh2.rep1_peak_583
chr1	153532425	153532744	msh2.rep1_peak_584
chr1	153749315	153749702	msh2.rep1_peak_585
chr1	153899405	153900272	msh2.rep1_peak_586
chr1	154032651	154033010	msh2.rep1_peak_587
chr1	154076873	154077133	msh2.rep1_peak_588
chr1	154080787	154081137	msh2.rep1_peak_589
chr1	154100534	154100782	msh2.rep1_peak_590
chr1	154117820	154119004	msh2.rep1_peak_591
chr1	155082723	155083187	msh2.rep1_peak_592
chr1	155098612	155099757	msh2.rep1_peak_593
chr1	155416877	155417411	msh2.rep1_peak_594
chr1	155558017	155558423	msh2.rep1_peak_595
chr1	155736547	155737805	msh2.rep1_peak_596
chr1	155740720	155742705	msh2.rep1_peak_597
chr1	155972835	155973172	msh2.rep1_peak_598
chr1	156035361	156036718	msh2.rep1_peak_599
chr1	156040158	156041032	msh2.rep1_peak_600
chr1	156420692	156421362	msh2.rep1_peak_601
chr1	156473988	156474357	msh2.rep1_peak_602
chr1	156558436	156559525	msh2.rep1_peak_603
chr1	156615366	156616081	msh2.rep1_peak_604
chr1	157086201	157086508	msh2.rep1_peak_605
chr1	157412295	157412736	msh2.rep1_peak_606
chr1	157426306	157426600	msh2.rep1_peak_607
chr1	159231884	159232257	msh2.rep1_peak_608
chr1	160194932	160195473	msh2.rep1_peak_609
chr1	160212739	160213362	msh2.rep1_peak_610
chr1	160792640	160792912	msh2.rep1_peak_611
chr1	160808885	160809184	msh2.rep1_peak_612
chr1	161034594	161036509	msh2.rep1_peak_613
chr1	161070470	161070976	msh2.rep1_peak_614
chr1	161131157	161131609	msh2.rep1_peak_615
chr1	161142574	161142914	msh2.rep1_peak_616
chr1	161247718	161247987	msh2.rep1_peak_617
chr1	161250130	161250952	msh2.rep1_peak_618
chr1	161876119	161876567	msh2.rep1_peak_619
chr1	161969041	161969361	msh2.rep1_peak_620
chr1	162548286	162548851	msh2.rep1_peak_621
chr1	162570505	162571092	msh2.rep1_peak_622
chr1	162740026	162740748	msh2.rep1_peak_623
chr1	162813705	162814158	msh2.rep1_peak_624
chr1	163403465	163403901	msh2.rep1_peak_625
chr1	163779405	163779850	msh2.rep1_peak_626
chr1	163929663	163929954	msh2.rep1_peak_627
chr1	163994493	163994952	msh2.rep1_peak_628
chr1	164247896	164249572	msh2.rep1_peak_629
chr1	164307179	164307599	msh2.rep1_peak_630
chr1	164376968	164377533	msh2.rep1_peak_631
chr1	164457932	164458752	msh2.rep1_peak_632
chr1	164481811	164482159	msh2.rep1_peak_633
chr1	164503587	164503876	msh2.rep1_peak_634
chr1	165132435	165132875	msh2.rep1_peak_635
chr1	165320383	165320778	msh2.rep1_peak_636
chr1	165460141	165461403	msh2.rep1_peak_637
chr1	165578636	165579655	msh2.rep1_peak_638
chr1	165634243	165635265	msh2.rep1_peak_639
chr1	165641528	165642343	msh2.rep1_peak_640
chr1	165652778	165653686	msh2.rep1_peak_641
chr1	165780541	165780846	msh2.rep1_peak_642
chr1	166001842	166003369	msh2.rep1_peak_643
chr1	166043621	166043922	msh2.rep1_peak_644
chr1	166124648	166125557	msh2.rep1_peak_645
chr1	166137829	166138719	msh2.rep1_peak_646
chr1	166141899	166142199	msh2.rep1_peak_647
chr1	166238521	166238954	msh2.rep1_peak_648
chr1	166360305	166360624	msh2.rep1_peak_649
chr1	166409612	166409985	msh2.rep1_peak_650
chr1	167220651	167220932	msh2.rep1_peak_651
chr1	167274481	167274783	msh2.rep1_peak_652
chr1	167284821	167285342	msh2.rep1_peak_653
chr1	167308243	167308778	msh2.rep1_peak_654
chr1	167349940	167350397	msh2.rep1_peak_655
chr1	167393953	167394410	msh2.rep1_peak_656
chr1	167688802	167689215	msh2.rep1_peak_657
chr1	167802516	167803590	msh2.rep1_peak_658
chr1	167915402	167916358	msh2.rep1_peak_659
chr1	169531285	169531756	msh2.rep1_peak_660
chr1	170175071	170176080	msh2.rep1_peak_661
chr1	170589181	170590027	msh2.rep1_peak_662
chr1	170871357	170871940	msh2.rep1_peak_663
chr1	170885100	170885493	msh2.rep1_peak_664
chr1	170895370	170895694	msh2.rep1_peak_665
chr1	171033955	171034228	msh2.rep1_peak_666
chr1	171102120	171103785	msh2.rep1_peak_667
chr1	171111087	171111992	msh2.rep1_peak_668
chr1	171247140	171247474	msh2.rep1_peak_669
chr1	171270185	171270672	msh2.rep1_peak_670
chr1	171281004	171282144	msh2.rep1_peak_671
chr1	171294447	171294760	msh2.rep1_peak_672
chr1	171328977	171329731	msh2.rep1_peak_673
chr1	171345458	171345806	msh2.rep1_peak_674
chr1	171411006	171411567	msh2.rep1_peak_675
chr1	171437559	171437935	msh2.rep1_peak_676
chr1	171453356	171453640	msh2.rep1_peak_677
chr1	171478650	171479225	msh2.rep1_peak_678
chr1	171500440	171504127	msh2.rep1_peak_679
chr1	172026870	172027327	msh2.rep1_peak_680
chr1	172047037	172047362	msh2.rep1_peak_681
chr1	172082526	172082984	msh2.rep1_peak_682
chr1	172126603	172126869	msh2.rep1_peak_683
chr1	172206499	172206843	msh2.rep1_peak_684
chr1	172217072	172217444	msh2.rep1_peak_685
chr1	172310003	172310541	msh2.rep1_peak_686
chr1	172311909	172312589	msh2.rep1_peak_687
chr1	172326235	172326557	msh2.rep1_peak_688
chr1	172376518	172377258	msh2.rep1_peak_689
chr1	172481657	172482183	msh2.rep1_peak_690
chr1	172501749	172502100	msh2.rep1_peak_691
chr1	172528771	172529173	msh2.rep1_peak_692
chr1	173868704	173869410	msh2.rep1_peak_693
chr1	175691918	175693039	msh2.rep1_peak_694
chr1	176813475	176814699	msh2.rep1_peak_695
chr1	177258068	177259129	msh2.rep1_peak_696
chr1	177719147	177719604	msh2.rep1_peak_697
chr1	177795999	177796698	msh2.rep1_peak_698
chr1	177928658	177928987	msh2.rep1_peak_699
chr1	177987616	177988235	msh2.rep1_peak_700
chr1	178187105	178187446	msh2.rep1_peak_701
chr1	178276198	178276499	msh2.rep1_peak_702
chr1	178301313	178301623	msh2.rep1_peak_703
chr1	178318208	178319445	msh2.rep1_peak_704
chr1	178336221	178338258	msh2.rep1_peak_705
chr1	178360213	178360893	msh2.rep1_peak_706
chr1	178368685	178369372	msh2.rep1_peak_707
chr1	178405778	178406804	msh2.rep1_peak_708
chr1	178527278	178528966	msh2.rep1_peak_709
chr1	178530373	178530836	msh2.rep1_peak_710
chr1	179546358	179546900	msh2.rep1_peak_711
chr1	179844934	179845297	msh2.rep1_peak_712
chr1	179847775	179848064	msh2.rep1_peak_713
chr1	179917124	179917423	msh2.rep1_peak_714
chr1	180195720	180196457	msh2.rep1_peak_715
chr1	180365242	180365588	msh2.rep1_peak_716
chr1	180407173	180407516	msh2.rep1_peak_717
chr1	180483654	180484073	msh2.rep1_peak_718
chr1	180568885	180569587	msh2.rep1_peak_719
chr1	180767860	180768804	msh2.rep1_peak_720
chr1	180777669	180778071	msh2.rep1_peak_721
chr1	180793968	180794263	msh2.rep1_peak_722
chr1	180813495	180814601	msh2.rep1_peak_723
chr1	180849842	180851334	msh2.rep1_peak_724
chr1	180888673	180889831	msh2.rep1_peak_725
chr1	180924666	180925053	msh2.rep1_peak_726
chr1	180933625	180934149	msh2.rep1_peak_727
chr1	180936486	180936954	msh2.rep1_peak_728
chr1	180942223	180942642	msh2.rep1_peak_729
chr1	180959186	180959538	msh2.rep1_peak_730
chr1	180987825	180988089	msh2.rep1_peak_731
chr1	181017234	181017568	msh2.rep1_peak_732
chr1	181022289	181022559	msh2.rep1_peak_733
chr1	181039363	181039718	msh2.rep1_peak_734
chr1	181143929	181144467	msh2.rep1_peak_735
chr1	181209672	181210523	msh2.rep1_peak_736
chr1	181251000	181251355	msh2.rep1_peak_737
chr1	181256183	181256592	msh2.rep1_peak_738
chr1	181742248	181742569	msh2.rep1_peak_739
chr1	181841837	181842561	msh2.rep1_peak_740
chr1	181888830	181889125	msh2.rep1_peak_741
chr1	181947802	181948168	msh2.rep1_peak_742
chr1	182020027	182020830	msh2.rep1_peak_743
chr1	182063877	182064841	msh2.rep1_peak_744
chr1	182082184	182082462	msh2.rep1_peak_745
chr1	182102864	182103763	msh2.rep1_peak_746
chr1	182115532	182115837	msh2.rep1_peak_747
chr1	182124884	182125161	msh2.rep1_peak_748
chr1	182181927	182182427	msh2.rep1_peak_749
chr1	182282159	182282673	msh2.rep1_peak_750
chr1	182408496	182409425	msh2.rep1_peak_751
chr1	182500690	182501323	msh2.rep1_peak_752
chr1	182506556	182506871	msh2.rep1_peak_753
chr1	182517184	182517953	msh2.rep1_peak_754
chr1	182763761	182764354	msh2.rep1_peak_755
chr1	182961159	182961478	msh2.rep1_peak_756
chr1	182983147	182983423	msh2.rep1_peak_757
chr1	183221256	183221567	msh2.rep1_peak_758
chr1	183388813	183389241	msh2.rep1_peak_759
chr1	183439069	183439335	msh2.rep1_peak_760
chr1	184033611	184034611	msh2.rep1_peak_761
chr1	184731567	184732243	msh2.rep1_peak_762
chr1	184882702	184883152	msh2.rep1_peak_763
chr1	184999178	185000174	msh2.rep1_peak_764
chr1	185105035	185105452	msh2.rep1_peak_765
chr1	185203974	185204292	msh2.rep1_peak_766
chr1	185328707	185329523	msh2.rep1_peak_767
chr1	185454848	185455283	msh2.rep1_peak_768
chr1	185533575	185533885	msh2.rep1_peak_769
chr1	186510638	186510901	msh2.rep1_peak_770
chr1	186513922	186514381	msh2.rep1_peak_771
chr1	186922509	186923055	msh2.rep1_peak_772
chr1	186967164	186967762	msh2.rep1_peak_773
chr1	189007655	189008302	msh2.rep1_peak_774
chr1	189687743	189688269	msh2.rep1_peak_775
chr1	189727455	189728100	msh2.rep1_peak_776
chr1	189761612	189761992	msh2.rep1_peak_777
chr1	189883138	189884086	msh2.rep1_peak_778
chr1	190170182	190170541	msh2.rep1_peak_779
chr1	190911530	190911949	msh2.rep1_peak_780
chr1	190922279	190922567	msh2.rep1_peak_781
chr1	190978902	190979180	msh2.rep1_peak_782
chr1	191026019	191026650	msh2.rep1_peak_783
chr1	191062727	191063058	msh2.rep1_peak_784
chr1	191183646	191184169	msh2.rep1_peak_785
chr1	191185968	191186908	msh2.rep1_peak_786
chr1	191190106	191190422	msh2.rep1_peak_787
chr1	191317853	191318151	msh2.rep1_peak_788
chr1	191325759	191326301	msh2.rep1_peak_789
chr1	191502015	191502380	msh2.rep1_peak_790
chr1	191575323	191576313	msh2.rep1_peak_791
chr1	191661279	191661663	msh2.rep1_peak_792
chr1	191719192	191719478	msh2.rep1_peak_793
chr1	191821021	191821744	msh2.rep1_peak_794
chr1	191835016	191835956	msh2.rep1_peak_795
chr1	192100611	192100950	msh2.rep1_peak_796
chr1	192136374	192136873	msh2.rep1_peak_797
chr1	192745408	192747788	msh2.rep1_peak_798
chr1	192790652	192790952	msh2.rep1_peak_799
chr1	193035375	193036207	msh2.rep1_peak_800
chr1	193173374	193173678	msh2.rep1_peak_801
chr1	193504548	193505154	msh2.rep1_peak_802
chr1	195241612	195241866	msh2.rep1_peak_803
chr10	3891914	3892234	msh2.rep1_peak_804
chr10	3973024	3973798	msh2.rep1_peak_805
chr10	4143427	4143872	msh2.rep1_peak_806
chr10	4243840	4244538	msh2.rep1_peak_807
chr10	4265719	4266769	msh2.rep1_peak_808
chr10	4289641	4290401	msh2.rep1_peak_809
chr10	4333420	4334653	msh2.rep1_peak_810
chr10	4346852	4347127	msh2.rep1_peak_811
chr10	4368825	4369265	msh2.rep1_peak_812
chr10	4372170	4372426	msh2.rep1_peak_813
chr10	4375176	4376608	msh2.rep1_peak_814
chr10	4386644	4387445	msh2.rep1_peak_815
chr10	4432064	4432786	msh2.rep1_peak_816
chr10	4545647	4545933	msh2.rep1_peak_817
chr10	5194461	5194850	msh2.rep1_peak_818
chr10	5773329	5773930	msh2.rep1_peak_819
chr10	5805334	5805982	msh2.rep1_peak_820
chr10	5822379	5825104	msh2.rep1_peak_821
chr10	5858071	5858355	msh2.rep1_peak_822
chr10	5921426	5922700	msh2.rep1_peak_823
chr10	6164364	6164611	msh2.rep1_peak_824
chr10	6349294	6349575	msh2.rep1_peak_825
chr10	7211484	7212175	msh2.rep1_peak_826
chr10	7392129	7392865	msh2.rep1_peak_827
chr10	7589622	7590754	msh2.rep1_peak_828
chr10	7617474	7618045	msh2.rep1_peak_829
chr10	7662525	7663236	msh2.rep1_peak_830
chr10	7667263	7667760	msh2.rep1_peak_831
chr10	7681150	7681439	msh2.rep1_peak_832
chr10	7725775	7726218	msh2.rep1_peak_833
chr10	7780704	7780956	msh2.rep1_peak_834
chr10	7792522	7793008	msh2.rep1_peak_835
chr10	7955975	7956829	msh2.rep1_peak_836
chr10	8114725	8115191	msh2.rep1_peak_837
chr10	8518386	8519151	msh2.rep1_peak_838
chr10	8539000	8539912	msh2.rep1_peak_839
chr10	8551644	8552477	msh2.rep1_peak_840
chr10	8638457	8639816	msh2.rep1_peak_841
chr10	8886097	8886685	msh2.rep1_peak_842
chr10	9085408	9085690	msh2.rep1_peak_843
chr10	10996710	10997125	msh2.rep1_peak_844
chr10	11149161	11149755	msh2.rep1_peak_845
chr10	11280785	11281300	msh2.rep1_peak_846
chr10	11801402	11802065	msh2.rep1_peak_847
chr10	12489566	12489818	msh2.rep1_peak_848
chr10	12704272	12704531	msh2.rep1_peak_849
chr10	12869059	12869641	msh2.rep1_peak_850
chr10	12922605	12923192	msh2.rep1_peak_851
chr10	12964206	12964640	msh2.rep1_peak_852
chr10	13008557	13008844	msh2.rep1_peak_853
chr10	13023742	13024539	msh2.rep1_peak_854
chr10	13090856	13091267	msh2.rep1_peak_855
chr10	13553023	13553324	msh2.rep1_peak_856
chr10	13967535	13967967	msh2.rep1_peak_857
chr10	14966837	14967124	msh2.rep1_peak_858
chr10	15263262	15263771	msh2.rep1_peak_859
chr10	17213615	17213960	msh2.rep1_peak_860
chr10	17579436	17579877	msh2.rep1_peak_861
chr10	17722380	17724204	msh2.rep1_peak_862
chr10	18022973	18023276	msh2.rep1_peak_863
chr10	18084850	18085140	msh2.rep1_peak_864
chr10	18235050	18235350	msh2.rep1_peak_865
chr10	18333243	18333699	msh2.rep1_peak_866
chr10	19015376	19015740	msh2.rep1_peak_867
chr10	19188101	19188474	msh2.rep1_peak_868
chr10	19207615	19208541	msh2.rep1_peak_869
chr10	19591768	19592265	msh2.rep1_peak_870
chr10	19850983	19851592	msh2.rep1_peak_871
chr10	20148982	20149248	msh2.rep1_peak_872
chr10	20153481	20153888	msh2.rep1_peak_873
chr10	20312057	20312922	msh2.rep1_peak_874
chr10	20347648	20347955	msh2.rep1_peak_875
chr10	20649094	20649391	msh2.rep1_peak_876
chr10	20952211	20952526	msh2.rep1_peak_877
chr10	21102188	21102769	msh2.rep1_peak_878
chr10	21159821	21161349	msh2.rep1_peak_879
chr10	21701722	21701978	msh2.rep1_peak_880
chr10	21746156	21746417	msh2.rep1_peak_881
chr10	21827106	21827424	msh2.rep1_peak_882
chr10	21829202	21829601	msh2.rep1_peak_883
chr10	21923472	21923762	msh2.rep1_peak_884
chr10	21937000	21937397	msh2.rep1_peak_885
chr10	22055387	22055855	msh2.rep1_peak_886
chr10	22274672	22275056	msh2.rep1_peak_887
chr10	22731337	22731797	msh2.rep1_peak_888
chr10	23787058	23787376	msh2.rep1_peak_889
chr10	23915756	23916270	msh2.rep1_peak_890
chr10	24312205	24312534	msh2.rep1_peak_891
chr10	24511911	24512163	msh2.rep1_peak_892
chr10	24590573	24591352	msh2.rep1_peak_893
chr10	24595294	24595821	msh2.rep1_peak_894
chr10	24711205	24711457	msh2.rep1_peak_895
chr10	24834704	24835117	msh2.rep1_peak_896
chr10	24869768	24870497	msh2.rep1_peak_897
chr10	25119025	25119302	msh2.rep1_peak_898
chr10	25359329	25359581	msh2.rep1_peak_899
chr10	25427530	25427917	msh2.rep1_peak_900
chr10	26374699	26376094	msh2.rep1_peak_901
chr10	26958604	26958864	msh2.rep1_peak_902
chr10	27994434	27994682	msh2.rep1_peak_903
chr10	28014266	28014763	msh2.rep1_peak_904
chr10	28074527	28074957	msh2.rep1_peak_905
chr10	28087736	28088111	msh2.rep1_peak_906
chr10	28179075	28179327	msh2.rep1_peak_907
chr10	29146758	29147029	msh2.rep1_peak_908
chr10	30200242	30200596	msh2.rep1_peak_909
chr10	30370651	30371043	msh2.rep1_peak_910
chr10	30618177	30618940	msh2.rep1_peak_911
chr10	30627774	30628129	msh2.rep1_peak_912
chr10	30736676	30737818	msh2.rep1_peak_913
chr10	30802797	30803278	msh2.rep1_peak_914
chr10	30811024	30811331	msh2.rep1_peak_915
chr10	30842566	30843966	msh2.rep1_peak_916
chr10	31445833	31446091	msh2.rep1_peak_917
chr10	32943124	32943446	msh2.rep1_peak_918
chr10	33375489	33375837	msh2.rep1_peak_919
chr10	33625444	33625814	msh2.rep1_peak_920
chr10	33796349	33797749	msh2.rep1_peak_921
chr10	34019363	34019992	msh2.rep1_peak_922
chr10	34229840	34230433	msh2.rep1_peak_923
chr10	34233847	34234166	msh2.rep1_peak_924
chr10	35151243	35151546	msh2.rep1_peak_925
chr10	35771554	35771835	msh2.rep1_peak_926
chr10	35835361	35835714	msh2.rep1_peak_927
chr10	36611336	36611835	msh2.rep1_peak_928
chr10	36974038	36974780	msh2.rep1_peak_929
chr10	37136819	37137528	msh2.rep1_peak_930
chr10	38156994	38157636	msh2.rep1_peak_931
chr10	38264303	38264704	msh2.rep1_peak_932
chr10	38609507	38610106	msh2.rep1_peak_933
chr10	39107019	39107310	msh2.rep1_peak_934
chr10	39133849	39134257	msh2.rep1_peak_935
chr10	39171196	39171891	msh2.rep1_peak_936
chr10	39198302	39198635	msh2.rep1_peak_937
chr10	39224586	39224880	msh2.rep1_peak_938
chr10	39369828	39370114	msh2.rep1_peak_939
chr10	39534358	39534736	msh2.rep1_peak_940
chr10	39591908	39592876	msh2.rep1_peak_941
chr10	39731015	39731891	msh2.rep1_peak_942
chr10	39898843	39899306	msh2.rep1_peak_943
chr10	39975786	39976080	msh2.rep1_peak_944
chr10	40025250	40025728	msh2.rep1_peak_945
chr10	40212550	40212918	msh2.rep1_peak_946
chr10	40237779	40238195	msh2.rep1_peak_947
chr10	40257611	40259853	msh2.rep1_peak_948
chr10	40298959	40299618	msh2.rep1_peak_949
chr10	40302158	40302563	msh2.rep1_peak_950
chr10	40363003	40363414	msh2.rep1_peak_951
chr10	40426482	40426802	msh2.rep1_peak_952
chr10	40683201	40683913	msh2.rep1_peak_953
chr10	40713428	40713680	msh2.rep1_peak_954
chr10	41288748	41289322	msh2.rep1_peak_955
chr10	41303155	41304265	msh2.rep1_peak_956
chr10	41467322	41467612	msh2.rep1_peak_957
chr10	41518633	41519797	msh2.rep1_peak_958
chr10	41810149	41810492	msh2.rep1_peak_959
chr10	41887239	41888682	msh2.rep1_peak_960
chr10	42197265	42197657	msh2.rep1_peak_961
chr10	42273901	42274543	msh2.rep1_peak_962
chr10	42275796	42276802	msh2.rep1_peak_963
chr10	42277872	42278455	msh2.rep1_peak_964
chr10	42464969	42465384	msh2.rep1_peak_965
chr10	42476974	42478552	msh2.rep1_peak_966
chr10	42501868	42502973	msh2.rep1_peak_967
chr10	42579767	42580034	msh2.rep1_peak_968
chr10	42631528	42631872	msh2.rep1_peak_969
chr10	42636974	42637457	msh2.rep1_peak_970
chr10	42646233	42646562	msh2.rep1_peak_971
chr10	42951356	42952006	msh2.rep1_peak_972
chr10	42988734	42989563	msh2.rep1_peak_973
chr10	43174167	43174926	msh2.rep1_peak_974
chr10	43477345	43477975	msh2.rep1_peak_975
chr10	43479781	43480158	msh2.rep1_peak_976
chr10	43540701	43541085	msh2.rep1_peak_977
chr10	43684354	43684628	msh2.rep1_peak_978
chr10	43742446	43743257	msh2.rep1_peak_979
chr10	43901391	43902070	msh2.rep1_peak_980
chr10	43993302	43993552	msh2.rep1_peak_981
chr10	44148858	44149138	msh2.rep1_peak_982
chr10	44268308	44268630	msh2.rep1_peak_983
chr10	44370704	44370964	msh2.rep1_peak_984
chr10	44391720	44392315	msh2.rep1_peak_985
chr10	44685453	44686364	msh2.rep1_peak_986
chr10	45193479	45193801	msh2.rep1_peak_987
chr10	45472737	45474108	msh2.rep1_peak_988
chr10	45486050	45486589	msh2.rep1_peak_989
chr10	45838657	45839016	msh2.rep1_peak_990
chr10	46715191	46715507	msh2.rep1_peak_991
chr10	46785522	46785952	msh2.rep1_peak_992
chr10	48404253	48404984	msh2.rep1_peak_993
chr10	49788490	49788811	msh2.rep1_peak_994
chr10	51463783	51464160	msh2.rep1_peak_995
chr10	52257880	52258176	msh2.rep1_peak_996
chr10	52274122	52274409	msh2.rep1_peak_997
chr10	52277998	52278285	msh2.rep1_peak_998
chr10	52417233	52417597	msh2.rep1_peak_999
chr10	52545753	52546163	msh2.rep1_peak_1000
chr10	53150408	53151149	msh2.rep1_peak_1001
chr10	53629372	53630074	msh2.rep1_peak_1002
chr10	55470057	55470362	msh2.rep1_peak_1003
chr10	56114940	56115247	msh2.rep1_peak_1004
chr10	56374249	56374536	msh2.rep1_peak_1005
chr10	56377259	56378911	msh2.rep1_peak_1006
chr10	56426230	56426746	msh2.rep1_peak_1007
chr10	57743685	57743959	msh2.rep1_peak_1008
chr10	58323537	58323809	msh2.rep1_peak_1009
chr10	58446568	58447126	msh2.rep1_peak_1010
chr10	58497611	58498203	msh2.rep1_peak_1011
chr10	58532278	58532543	msh2.rep1_peak_1012
chr10	58812323	58813376	msh2.rep1_peak_1013
chr10	58908119	58908690	msh2.rep1_peak_1014
chr10	59221476	59222082	msh2.rep1_peak_1015
chr10	59323111	59323752	msh2.rep1_peak_1016
chr10	59354092	59354364	msh2.rep1_peak_1017
chr10	59558376	59559076	msh2.rep1_peak_1018
chr10	59616084	59616909	msh2.rep1_peak_1019
chr10	59702408	59702996	msh2.rep1_peak_1020
chr10	59794966	59795848	msh2.rep1_peak_1021
chr10	59879368	59879896	msh2.rep1_peak_1022
chr10	59908711	59909167	msh2.rep1_peak_1023
chr10	59936253	59936509	msh2.rep1_peak_1024
chr10	59949634	59949895	msh2.rep1_peak_1025
chr10	59952227	59952757	msh2.rep1_peak_1026
chr10	60002605	60003055	msh2.rep1_peak_1027
chr10	60186315	60186676	msh2.rep1_peak_1028
chr10	60194058	60194311	msh2.rep1_peak_1029
chr10	60277515	60277989	msh2.rep1_peak_1030
chr10	60696829	60697160	msh2.rep1_peak_1031
chr10	60752694	60753132	msh2.rep1_peak_1032
chr10	60760330	60760630	msh2.rep1_peak_1033
chr10	60831300	60831937	msh2.rep1_peak_1034
chr10	60949105	60949491	msh2.rep1_peak_1035
chr10	61147413	61148015	msh2.rep1_peak_1036
chr10	61199621	61200092	msh2.rep1_peak_1037
chr10	61201670	61202074	msh2.rep1_peak_1038
chr10	61225799	61226054	msh2.rep1_peak_1039
chr10	61235989	61237364	msh2.rep1_peak_1040
chr10	61314957	61316082	msh2.rep1_peak_1041
chr10	61355829	61356241	msh2.rep1_peak_1042
chr10	61415029	61416260	msh2.rep1_peak_1043
chr10	61417649	61418192	msh2.rep1_peak_1044
chr10	61466311	61467053	msh2.rep1_peak_1045
chr10	61475688	61476164	msh2.rep1_peak_1046
chr10	61625419	61625901	msh2.rep1_peak_1047
chr10	61695431	61695934	msh2.rep1_peak_1048
chr10	61782671	61784075	msh2.rep1_peak_1049
chr10	61831165	61831918	msh2.rep1_peak_1050
chr10	61928432	61929527	msh2.rep1_peak_1051
chr10	62110641	62110984	msh2.rep1_peak_1052
chr10	62261047	62261622	msh2.rep1_peak_1053
chr10	62314105	62314632	msh2.rep1_peak_1054
chr10	62449501	62450467	msh2.rep1_peak_1055
chr10	62602159	62602764	msh2.rep1_peak_1056
chr10	62651419	62651766	msh2.rep1_peak_1057
chr10	62664922	62665515	msh2.rep1_peak_1058
chr10	62725890	62726505	msh2.rep1_peak_1059
chr10	62791987	62793779	msh2.rep1_peak_1060
chr10	62862454	62862825	msh2.rep1_peak_1061
chr10	62884303	62884585	msh2.rep1_peak_1062
chr10	62892886	62893217	msh2.rep1_peak_1063
chr10	62896861	62898905	msh2.rep1_peak_1064
chr10	62920544	62921166	msh2.rep1_peak_1065
chr10	62995337	62995961	msh2.rep1_peak_1066
chr10	63022643	63024240	msh2.rep1_peak_1067
chr10	63043359	63043613	msh2.rep1_peak_1068
chr10	63100571	63100849	msh2.rep1_peak_1069
chr10	63244224	63245039	msh2.rep1_peak_1070
chr10	63339041	63339426	msh2.rep1_peak_1071
chr10	63377324	63377756	msh2.rep1_peak_1072
chr10	63382607	63383031	msh2.rep1_peak_1073
chr10	63413036	63413321	msh2.rep1_peak_1074
chr10	63429500	63430243	msh2.rep1_peak_1075
chr10	64090022	64090363	msh2.rep1_peak_1076
chr10	66094158	66094429	msh2.rep1_peak_1077
chr10	66864221	66864677	msh2.rep1_peak_1078
chr10	66911294	66911663	msh2.rep1_peak_1079
chr10	66913716	66914582	msh2.rep1_peak_1080
chr10	66920218	66921605	msh2.rep1_peak_1081
chr10	67002563	67003974	msh2.rep1_peak_1082
chr10	67025554	67027056	msh2.rep1_peak_1083
chr10	67082543	67084253	msh2.rep1_peak_1084
chr10	67099388	67100670	msh2.rep1_peak_1085
chr10	67185659	67186117	msh2.rep1_peak_1086
chr10	67535928	67536413	msh2.rep1_peak_1087
chr10	67548543	67549591	msh2.rep1_peak_1088
chr10	67912174	67912754	msh2.rep1_peak_1089
chr10	67979389	67980003	msh2.rep1_peak_1090
chr10	68104470	68104746	msh2.rep1_peak_1091
chr10	68115117	68115786	msh2.rep1_peak_1092
chr10	68137429	68138172	msh2.rep1_peak_1093
chr10	68179874	68180336	msh2.rep1_peak_1094
chr10	68231461	68232675	msh2.rep1_peak_1095
chr10	68249475	68249815	msh2.rep1_peak_1096
chr10	68276455	68276834	msh2.rep1_peak_1097
chr10	68345531	68345812	msh2.rep1_peak_1098
chr10	68611893	68612146	msh2.rep1_peak_1099
chr10	69033441	69034624	msh2.rep1_peak_1100
chr10	69212881	69213221	msh2.rep1_peak_1101
chr10	69353071	69353409	msh2.rep1_peak_1102
chr10	69371347	69371704	msh2.rep1_peak_1103
chr10	69398913	69399316	msh2.rep1_peak_1104
chr10	69859943	69860380	msh2.rep1_peak_1105
chr10	69908525	69908886	msh2.rep1_peak_1106
chr10	69923891	69924655	msh2.rep1_peak_1107
chr10	70244841	70246032	msh2.rep1_peak_1108
chr10	70325616	70325982	msh2.rep1_peak_1109
chr10	70440789	70441284	msh2.rep1_peak_1110
chr10	70599198	70600294	msh2.rep1_peak_1111
chr10	70841264	70842709	msh2.rep1_peak_1112
chr10	70878255	70878680	msh2.rep1_peak_1113
chr10	71237744	71238291	msh2.rep1_peak_1114
chr10	71285101	71285372	msh2.rep1_peak_1115
chr10	71310374	71310669	msh2.rep1_peak_1116
chr10	71344803	71345058	msh2.rep1_peak_1117
chr10	72654649	72654973	msh2.rep1_peak_1118
chr10	74527739	74528107	msh2.rep1_peak_1119
chr10	74674817	74675677	msh2.rep1_peak_1120
chr10	74921036	74921320	msh2.rep1_peak_1121
chr10	75212015	75212301	msh2.rep1_peak_1122
chr10	75316839	75317586	msh2.rep1_peak_1123
chr10	75517110	75518047	msh2.rep1_peak_1124
chr10	75743995	75744356	msh2.rep1_peak_1125
chr10	75772935	75773403	msh2.rep1_peak_1126
chr10	75780721	75781455	msh2.rep1_peak_1127
chr10	75859614	75860266	msh2.rep1_peak_1128
chr10	75872876	75873135	msh2.rep1_peak_1129
chr10	75882200	75883563	msh2.rep1_peak_1130
chr10	76237829	76238230	msh2.rep1_peak_1131
chr10	76442402	76442710	msh2.rep1_peak_1132
chr10	76468790	76469084	msh2.rep1_peak_1133
chr10	76531188	76531526	msh2.rep1_peak_1134
chr10	76920380	76920699	msh2.rep1_peak_1135
chr10	77021643	77021897	msh2.rep1_peak_1136
chr10	77032917	77033494	msh2.rep1_peak_1137
chr10	77130652	77131954	msh2.rep1_peak_1138
chr10	77133531	77134230	msh2.rep1_peak_1139
chr10	77193426	77193901	msh2.rep1_peak_1140
chr10	77195864	77196289	msh2.rep1_peak_1141
chr10	77201724	77202182	msh2.rep1_peak_1142
chr10	77259268	77259518	msh2.rep1_peak_1143
chr10	77417437	77418440	msh2.rep1_peak_1144
chr10	77509831	77510123	msh2.rep1_peak_1145
chr10	77581616	77581938	msh2.rep1_peak_1146
chr10	77606020	77606805	msh2.rep1_peak_1147
chr10	77677668	77677944	msh2.rep1_peak_1148
chr10	77902299	77902589	msh2.rep1_peak_1149
chr10	77969882	77970178	msh2.rep1_peak_1150
chr10	78009375	78010032	msh2.rep1_peak_1151
chr10	78069321	78069891	msh2.rep1_peak_1152
chr10	78169524	78170044	msh2.rep1_peak_1153
chr10	78244639	78245018	msh2.rep1_peak_1154
chr10	78412378	78413146	msh2.rep1_peak_1155
chr10	78464824	78465119	msh2.rep1_peak_1156
chr10	78574352	78575051	msh2.rep1_peak_1157
chr10	78752677	78752940	msh2.rep1_peak_1158
chr10	79042542	79042983	msh2.rep1_peak_1159
chr10	79425942	79426231	msh2.rep1_peak_1160
chr10	79533663	79533931	msh2.rep1_peak_1161
chr10	79668818	79669968	msh2.rep1_peak_1162
chr10	79670981	79671425	msh2.rep1_peak_1163
chr10	79681572	79682898	msh2.rep1_peak_1164
chr10	79739326	79739597	msh2.rep1_peak_1165
chr10	79746328	79747822	msh2.rep1_peak_1166
chr10	79766830	79767551	msh2.rep1_peak_1167
chr10	79780073	79780916	msh2.rep1_peak_1168
chr10	79783275	79784201	msh2.rep1_peak_1169
chr10	79840748	79841689	msh2.rep1_peak_1170
chr10	79852188	79852498	msh2.rep1_peak_1171
chr10	79853710	79855332	msh2.rep1_peak_1172
chr10	79908123	79908952	msh2.rep1_peak_1173
chr10	79926801	79927821	msh2.rep1_peak_1174
chr10	79959959	79960376	msh2.rep1_peak_1175
chr10	79984440	79984757	msh2.rep1_peak_1176
chr10	80039417	80039905	msh2.rep1_peak_1177
chr10	80050006	80051801	msh2.rep1_peak_1178
chr10	80053310	80054342	msh2.rep1_peak_1179
chr10	80097244	80097547	msh2.rep1_peak_1180
chr10	80141464	80142366	msh2.rep1_peak_1181
chr10	80147874	80149715	msh2.rep1_peak_1182
chr10	80150787	80151465	msh2.rep1_peak_1183
chr10	80160095	80161505	msh2.rep1_peak_1184
chr10	80164732	80165468	msh2.rep1_peak_1185
chr10	80167819	80168436	msh2.rep1_peak_1186
chr10	80172849	80173368	msh2.rep1_peak_1187
chr10	80226339	80226876	msh2.rep1_peak_1188
chr10	80249074	80250143	msh2.rep1_peak_1189
chr10	80261164	80261744	msh2.rep1_peak_1190
chr10	80292314	80292995	msh2.rep1_peak_1191
chr10	80298814	80299082	msh2.rep1_peak_1192
chr10	80313167	80314165	msh2.rep1_peak_1193
chr10	80340185	80340440	msh2.rep1_peak_1194
chr10	80358168	80358452	msh2.rep1_peak_1195
chr10	80377564	80377908	msh2.rep1_peak_1196
chr10	80381523	80382463	msh2.rep1_peak_1197
chr10	80395127	80395523	msh2.rep1_peak_1198
chr10	80398083	80400293	msh2.rep1_peak_1199
chr10	80433757	80434113	msh2.rep1_peak_1200
chr10	80506275	80506664	msh2.rep1_peak_1201
chr10	80548448	80548705	msh2.rep1_peak_1202
chr10	80566175	80566576	msh2.rep1_peak_1203
chr10	80576300	80576763	msh2.rep1_peak_1204
chr10	80577805	80578553	msh2.rep1_peak_1205
chr10	80590102	80590362	msh2.rep1_peak_1206
chr10	80620107	80620368	msh2.rep1_peak_1207
chr10	80622122	80622851	msh2.rep1_peak_1208
chr10	80664479	80665051	msh2.rep1_peak_1209
chr10	80676358	80676702	msh2.rep1_peak_1210
chr10	80701799	80702581	msh2.rep1_peak_1211
chr10	80742401	80742657	msh2.rep1_peak_1212
chr10	80754957	80755283	msh2.rep1_peak_1213
chr10	80797588	80798930	msh2.rep1_peak_1214
chr10	80821993	80822266	msh2.rep1_peak_1215
chr10	80876176	80876616	msh2.rep1_peak_1216
chr10	80881444	80881869	msh2.rep1_peak_1217
chr10	80900301	80901200	msh2.rep1_peak_1218
chr10	80928896	80930345	msh2.rep1_peak_1219
chr10	80933687	80933982	msh2.rep1_peak_1220
chr10	80940396	80941013	msh2.rep1_peak_1221
chr10	81037161	81037566	msh2.rep1_peak_1222
chr10	81060273	81060522	msh2.rep1_peak_1223
chr10	81069474	81070292	msh2.rep1_peak_1224
chr10	81105552	81106623	msh2.rep1_peak_1225
chr10	81135409	81135719	msh2.rep1_peak_1226
chr10	81136813	81137986	msh2.rep1_peak_1227
chr10	81140602	81146135	msh2.rep1_peak_1228
chr10	81167728	81169022	msh2.rep1_peak_1229
chr10	81176617	81177117	msh2.rep1_peak_1230
chr10	81192229	81192799	msh2.rep1_peak_1231
chr10	81266588	81266867	msh2.rep1_peak_1232
chr10	81268063	81268537	msh2.rep1_peak_1233
chr10	81285774	81286031	msh2.rep1_peak_1234
chr10	81292690	81293370	msh2.rep1_peak_1235
chr10	81320599	81321217	msh2.rep1_peak_1236
chr10	81350413	81350882	msh2.rep1_peak_1237
chr10	81376641	81378703	msh2.rep1_peak_1238
chr10	81401116	81402282	msh2.rep1_peak_1239
chr10	81413636	81414065	msh2.rep1_peak_1240
chr10	81416440	81417179	msh2.rep1_peak_1241
chr10	81464366	81465611	msh2.rep1_peak_1242
chr10	81507645	81508636	msh2.rep1_peak_1243
chr10	81570654	81572223	msh2.rep1_peak_1244
chr10	81606304	81606616	msh2.rep1_peak_1245
chr10	81623498	81624009	msh2.rep1_peak_1246
chr10	81627286	81628215	msh2.rep1_peak_1247
chr10	81643505	81644074	msh2.rep1_peak_1248
chr10	82048086	82048759	msh2.rep1_peak_1249
chr10	82053973	82054300	msh2.rep1_peak_1250
chr10	82083217	82083697	msh2.rep1_peak_1251
chr10	82178228	82178714	msh2.rep1_peak_1252
chr10	82698780	82699713	msh2.rep1_peak_1253
chr10	82756572	82756948	msh2.rep1_peak_1254
chr10	82763991	82764521	msh2.rep1_peak_1255
chr10	82768622	82769012	msh2.rep1_peak_1256
chr10	82777825	82778272	msh2.rep1_peak_1257
chr10	82808421	82809680	msh2.rep1_peak_1258
chr10	82858484	82859042	msh2.rep1_peak_1259
chr10	82954358	82954613	msh2.rep1_peak_1260
chr10	82984997	82985390	msh2.rep1_peak_1261
chr10	83359976	83360383	msh2.rep1_peak_1262
chr10	83543840	83544278	msh2.rep1_peak_1263
chr10	84533405	84534107	msh2.rep1_peak_1264
chr10	84576613	84577014	msh2.rep1_peak_1265
chr10	84621815	84622696	msh2.rep1_peak_1266
chr10	84754385	84756305	msh2.rep1_peak_1267
chr10	84863360	84863697	msh2.rep1_peak_1268
chr10	84909438	84909747	msh2.rep1_peak_1269
chr10	85071769	85072524	msh2.rep1_peak_1270
chr10	85128094	85128445	msh2.rep1_peak_1271
chr10	85183851	85185193	msh2.rep1_peak_1272
chr10	85386650	85387090	msh2.rep1_peak_1273
chr10	85538835	85540333	msh2.rep1_peak_1274
chr10	85871764	85872124	msh2.rep1_peak_1275
chr10	85928462	85929922	msh2.rep1_peak_1276
chr10	85957729	85958070	msh2.rep1_peak_1277
chr10	86018104	86019114	msh2.rep1_peak_1278
chr10	86021586	86022288	msh2.rep1_peak_1279
chr10	86498652	86498970	msh2.rep1_peak_1280
chr10	86637030	86637322	msh2.rep1_peak_1281
chr10	86704656	86706225	msh2.rep1_peak_1282
chr10	86730899	86731279	msh2.rep1_peak_1283
chr10	86778549	86779061	msh2.rep1_peak_1284
chr10	87142761	87143029	msh2.rep1_peak_1285
chr10	87854377	87854633	msh2.rep1_peak_1286
chr10	87927346	87927653	msh2.rep1_peak_1287
chr10	88146431	88147106	msh2.rep1_peak_1288
chr10	88201154	88201878	msh2.rep1_peak_1289
chr10	88460177	88460633	msh2.rep1_peak_1290
chr10	88547675	88547931	msh2.rep1_peak_1291
chr10	88730891	88731837	msh2.rep1_peak_1292
chr10	88826326	88826900	msh2.rep1_peak_1293
chr10	89329975	89330262	msh2.rep1_peak_1294
chr10	89383614	89383913	msh2.rep1_peak_1295
chr10	89392630	89393059	msh2.rep1_peak_1296
chr10	89395882	89396186	msh2.rep1_peak_1297
chr10	89685744	89686471	msh2.rep1_peak_1298
chr10	89745046	89745300	msh2.rep1_peak_1299
chr10	90137441	90137731	msh2.rep1_peak_1300
chr10	91082248	91083021	msh2.rep1_peak_1301
chr10	91123601	91124263	msh2.rep1_peak_1302
chr10	91181534	91181993	msh2.rep1_peak_1303
chr10	91271662	91271934	msh2.rep1_peak_1304
chr10	91418624	91418984	msh2.rep1_peak_1305
chr10	91425823	91426081	msh2.rep1_peak_1306
chr10	92162759	92163043	msh2.rep1_peak_1307
chr10	93069519	93070801	msh2.rep1_peak_1308
chr10	93160653	93161045	msh2.rep1_peak_1309
chr10	93165881	93166926	msh2.rep1_peak_1310
chr10	93242150	93242544	msh2.rep1_peak_1311
chr10	93282624	93283352	msh2.rep1_peak_1312
chr10	93306343	93306685	msh2.rep1_peak_1313
chr10	93310222	93310528	msh2.rep1_peak_1314
chr10	93364508	93365012	msh2.rep1_peak_1315
chr10	93429561	93429898	msh2.rep1_peak_1316
chr10	93452928	93453649	msh2.rep1_peak_1317
chr10	93484438	93484750	msh2.rep1_peak_1318
chr10	93542432	93542720	msh2.rep1_peak_1319
chr10	93818922	93820270	msh2.rep1_peak_1320
chr10	93889036	93889912	msh2.rep1_peak_1321
chr10	94035734	94036096	msh2.rep1_peak_1322
chr10	94147601	94148013	msh2.rep1_peak_1323
chr10	94198737	94199483	msh2.rep1_peak_1324
chr10	94688542	94689191	msh2.rep1_peak_1325
chr10	94943568	94945162	msh2.rep1_peak_1326
chr10	94991537	94992358	msh2.rep1_peak_1327
chr10	95220398	95220919	msh2.rep1_peak_1328
chr10	95223308	95223678	msh2.rep1_peak_1329
chr10	95309415	95309874	msh2.rep1_peak_1330
chr10	95312905	95313187	msh2.rep1_peak_1331
chr10	95414460	95417230	msh2.rep1_peak_1332
chr10	95456084	95456417	msh2.rep1_peak_1333
chr10	95501696	95501998	msh2.rep1_peak_1334
chr10	95514670	95515403	msh2.rep1_peak_1335
chr10	95535666	95535991	msh2.rep1_peak_1336
chr10	95557502	95557886	msh2.rep1_peak_1337
chr10	95585316	95585632	msh2.rep1_peak_1338
chr10	95616209	95616514	msh2.rep1_peak_1339
chr10	95623373	95623879	msh2.rep1_peak_1340
chr10	95840023	95840271	msh2.rep1_peak_1341
chr10	95939943	95941488	msh2.rep1_peak_1342
chr10	96721224	96722702	msh2.rep1_peak_1343
chr10	96733531	96733882	msh2.rep1_peak_1344
chr10	96751592	96751858	msh2.rep1_peak_1345
chr10	96753589	96753891	msh2.rep1_peak_1346
chr10	98914248	98914684	msh2.rep1_peak_1347
chr10	99084821	99085254	msh2.rep1_peak_1348
chr10	99106760	99107106	msh2.rep1_peak_1349
chr10	99209535	99210114	msh2.rep1_peak_1350
chr10	99261043	99261926	msh2.rep1_peak_1351
chr10	99353628	99353898	msh2.rep1_peak_1352
chr10	99469058	99469357	msh2.rep1_peak_1353
chr10	99472855	99473106	msh2.rep1_peak_1354
chr10	99599548	99600026	msh2.rep1_peak_1355
chr10	100015613	100015927	msh2.rep1_peak_1356
chr10	102370610	102370962	msh2.rep1_peak_1357
chr10	103368410	103369184	msh2.rep1_peak_1358
chr10	105840949	105841766	msh2.rep1_peak_1359
chr10	106006082	106006421	msh2.rep1_peak_1360
chr10	108161494	108162294	msh2.rep1_peak_1361
chr10	108286702	108287075	msh2.rep1_peak_1362
chr10	108331552	108333509	msh2.rep1_peak_1363
chr10	108352821	108353168	msh2.rep1_peak_1364
chr10	108433907	108434222	msh2.rep1_peak_1365
chr10	108568261	108568539	msh2.rep1_peak_1366
chr10	109521731	109522059	msh2.rep1_peak_1367
chr10	110745052	110745964	msh2.rep1_peak_1368
chr10	110992261	110992517	msh2.rep1_peak_1369
chr10	111000543	111000907	msh2.rep1_peak_1370
chr10	111008779	111010264	msh2.rep1_peak_1371
chr10	111164641	111165004	msh2.rep1_peak_1372
chr10	111575921	111577050	msh2.rep1_peak_1373
chr10	111842107	111842757	msh2.rep1_peak_1374
chr10	111913154	111914462	msh2.rep1_peak_1375
chr10	111972546	111973189	msh2.rep1_peak_1376
chr10	112229313	112229730	msh2.rep1_peak_1377
chr10	112928848	112929106	msh2.rep1_peak_1378
chr10	115251212	115251654	msh2.rep1_peak_1379
chr10	115315794	115316242	msh2.rep1_peak_1380
chr10	115317984	115318371	msh2.rep1_peak_1381
chr10	115384586	115384905	msh2.rep1_peak_1382
chr10	116562180	116562592	msh2.rep1_peak_1383
chr10	116962921	116963352	msh2.rep1_peak_1384
chr10	116986789	116987800	msh2.rep1_peak_1385
chr10	117148407	117149051	msh2.rep1_peak_1386
chr10	117150113	117150439	msh2.rep1_peak_1387
chr10	117209483	117209830	msh2.rep1_peak_1388
chr10	117224205	117224475	msh2.rep1_peak_1389
chr10	117376197	117377172	msh2.rep1_peak_1390
chr10	117411497	117412331	msh2.rep1_peak_1391
chr10	117417637	117418842	msh2.rep1_peak_1392
chr10	117455365	117456078	msh2.rep1_peak_1393
chr10	117629630	117629904	msh2.rep1_peak_1394
chr10	117688343	117689243	msh2.rep1_peak_1395
chr10	117746276	117746726	msh2.rep1_peak_1396
chr10	117845359	117847087	msh2.rep1_peak_1397
chr10	117925846	117926271	msh2.rep1_peak_1398
chr10	118461165	118461433	msh2.rep1_peak_1399
chr10	119240222	119240676	msh2.rep1_peak_1400
chr10	119244106	119244604	msh2.rep1_peak_1401
chr10	119452958	119454556	msh2.rep1_peak_1402
chr10	120112858	120113260	msh2.rep1_peak_1403
chr10	120114299	120114772	msh2.rep1_peak_1404
chr10	120171266	120172313	msh2.rep1_peak_1405
chr10	120208617	120208923	msh2.rep1_peak_1406
chr10	120327855	120328651	msh2.rep1_peak_1407
chr10	120476236	120476485	msh2.rep1_peak_1408
chr10	120521822	120523696	msh2.rep1_peak_1409
chr10	120857685	120857968	msh2.rep1_peak_1410
chr10	121017168	121017485	msh2.rep1_peak_1411
chr10	121033040	121034471	msh2.rep1_peak_1412
chr10	121310622	121310980	msh2.rep1_peak_1413
chr10	121350803	121351522	msh2.rep1_peak_1414
chr10	121353611	121354039	msh2.rep1_peak_1415
chr10	121364781	121365623	msh2.rep1_peak_1416
chr10	121427163	121427434	msh2.rep1_peak_1417
chr10	121435448	121435842	msh2.rep1_peak_1418
chr10	121625927	121626964	msh2.rep1_peak_1419
chr10	121641278	121641895	msh2.rep1_peak_1420
chr10	121742420	121742768	msh2.rep1_peak_1421
chr10	121750376	121750628	msh2.rep1_peak_1422
chr10	121770867	121771131	msh2.rep1_peak_1423
chr10	122047134	122047887	msh2.rep1_peak_1424
chr10	122096643	122097035	msh2.rep1_peak_1425
chr10	122678463	122679629	msh2.rep1_peak_1426
chr10	122794422	122794738	msh2.rep1_peak_1427
chr10	122835579	122835871	msh2.rep1_peak_1428
chr10	122985342	122986351	msh2.rep1_peak_1429
chr10	123196107	123197451	msh2.rep1_peak_1430
chr10	126764001	126764294	msh2.rep1_peak_1431
chr10	126832787	126833137	msh2.rep1_peak_1432
chr10	126918997	126919405	msh2.rep1_peak_1433
chr10	126962133	126962436	msh2.rep1_peak_1434
chr10	126971763	126972374	msh2.rep1_peak_1435
chr10	126978496	126978940	msh2.rep1_peak_1436
chr10	127030450	127031105	msh2.rep1_peak_1437
chr10	127041167	127042126	msh2.rep1_peak_1438
chr10	127063270	127063855	msh2.rep1_peak_1439
chr10	127070104	127070358	msh2.rep1_peak_1440
chr10	127152586	127152983	msh2.rep1_peak_1441
chr10	127165157	127165937	msh2.rep1_peak_1442
chr10	127288868	127291176	msh2.rep1_peak_1443
chr10	127311723	127312650	msh2.rep1_peak_1444
chr10	127336862	127337112	msh2.rep1_peak_1445
chr10	127339017	127340620	msh2.rep1_peak_1446
chr10	127380315	127381325	msh2.rep1_peak_1447
chr10	127525239	127525504	msh2.rep1_peak_1448
chr10	127620865	127622057	msh2.rep1_peak_1449
chr10	127642051	127642358	msh2.rep1_peak_1450
chr10	127668041	127668387	msh2.rep1_peak_1451
chr10	127671420	127671675	msh2.rep1_peak_1452
chr10	127738211	127739394	msh2.rep1_peak_1453
chr10	127744555	127744988	msh2.rep1_peak_1454
chr10	127785180	127786434	msh2.rep1_peak_1455
chr10	127945246	127945631	msh2.rep1_peak_1456
chr10	128008411	128008731	msh2.rep1_peak_1457
chr10	128034961	128035574	msh2.rep1_peak_1458
chr10	128058623	128059934	msh2.rep1_peak_1459
chr10	128090692	128091169	msh2.rep1_peak_1460
chr10	128092780	128093320	msh2.rep1_peak_1461
chr10	128187242	128188718	msh2.rep1_peak_1462
chr10	128231863	128232911	msh2.rep1_peak_1463
chr10	128247327	128247708	msh2.rep1_peak_1464
chr10	128284021	128284527	msh2.rep1_peak_1465
chr10	128302977	128303724	msh2.rep1_peak_1466
chr10	128322385	128322675	msh2.rep1_peak_1467
chr10	128409686	128410078	msh2.rep1_peak_1468
chr10	128411397	128411843	msh2.rep1_peak_1469
chr10	128441401	128441672	msh2.rep1_peak_1470
chr10	128458308	128459201	msh2.rep1_peak_1471
chr10	128493868	128494216	msh2.rep1_peak_1472
chr10	128498658	128498978	msh2.rep1_peak_1473
chr10	128525023	128526006	msh2.rep1_peak_1474
chr10	128547379	128549338	msh2.rep1_peak_1475
chr10	128565589	128566375	msh2.rep1_peak_1476
chr10	128589957	128590748	msh2.rep1_peak_1477
chr10	128626420	128626844	msh2.rep1_peak_1478
chr10	128668757	128669697	msh2.rep1_peak_1479
chr10	128696034	128696283	msh2.rep1_peak_1480
chr10	128745085	128745450	msh2.rep1_peak_1481
chr10	128746947	128748773	msh2.rep1_peak_1482
chr10	128804565	128805742	msh2.rep1_peak_1483
chr10	128900685	128900969	msh2.rep1_peak_1484
chr10	128909527	128910774	msh2.rep1_peak_1485
chr10	130004153	130005629	msh2.rep1_peak_1486
chr10	130419905	130420317	msh2.rep1_peak_1487
chr11	3123185	3124235	msh2.rep1_peak_1488
chr11	3193035	3193734	msh2.rep1_peak_1489
chr11	3265460	3267215	msh2.rep1_peak_1490
chr11	3288218	3290538	msh2.rep1_peak_1491
chr11	3337705	3338534	msh2.rep1_peak_1492
chr11	3408892	3409475	msh2.rep1_peak_1493
chr11	3514596	3514909	msh2.rep1_peak_1494
chr11	3648957	3649621	msh2.rep1_peak_1495
chr11	3818433	3818684	msh2.rep1_peak_1496
chr11	3879865	3880129	msh2.rep1_peak_1497
chr11	3894845	3895308	msh2.rep1_peak_1498
chr11	3913621	3914798	msh2.rep1_peak_1499
chr11	3963700	3964287	msh2.rep1_peak_1500
chr11	4096247	4096914	msh2.rep1_peak_1501
chr11	4123397	4124150	msh2.rep1_peak_1502
chr11	4160341	4160754	msh2.rep1_peak_1503
chr11	4184762	4186647	msh2.rep1_peak_1504
chr11	4217911	4218343	msh2.rep1_peak_1505
chr11	4266791	4267324	msh2.rep1_peak_1506
chr11	4308502	4308753	msh2.rep1_peak_1507
chr11	4379539	4380143	msh2.rep1_peak_1508
chr11	4594595	4594895	msh2.rep1_peak_1509
chr11	4703718	4704741	msh2.rep1_peak_1510
chr11	4746093	4746706	msh2.rep1_peak_1511
chr11	4848649	4850287	msh2.rep1_peak_1512
chr11	4862119	4862740	msh2.rep1_peak_1513
chr11	4873902	4875031	msh2.rep1_peak_1514
chr11	4882637	4883197	msh2.rep1_peak_1515
chr11	4900375	4900713	msh2.rep1_peak_1516
chr11	4946984	4947626	msh2.rep1_peak_1517
chr11	5054300	5054901	msh2.rep1_peak_1518
chr11	5064896	5065753	msh2.rep1_peak_1519
chr11	5098717	5100063	msh2.rep1_peak_1520
chr11	5114850	5115269	msh2.rep1_peak_1521
chr11	5272930	5273200	msh2.rep1_peak_1522
chr11	5444967	5445422	msh2.rep1_peak_1523
chr11	5495871	5496211	msh2.rep1_peak_1524
chr11	5506201	5506465	msh2.rep1_peak_1525
chr11	5512638	5513107	msh2.rep1_peak_1526
chr11	5542159	5542428	msh2.rep1_peak_1527
chr11	5707452	5707709	msh2.rep1_peak_1528
chr11	5761998	5762568	msh2.rep1_peak_1529
chr11	5788440	5788821	msh2.rep1_peak_1530
chr11	5837689	5838184	msh2.rep1_peak_1531
chr11	5878236	5878484	msh2.rep1_peak_1532
chr11	5880011	5880259	msh2.rep1_peak_1533
chr11	5955401	5955899	msh2.rep1_peak_1534
chr11	6187993	6188281	msh2.rep1_peak_1535
chr11	6199509	6200515	msh2.rep1_peak_1536
chr11	6274721	6275099	msh2.rep1_peak_1537
chr11	6365991	6366279	msh2.rep1_peak_1538
chr11	6388785	6389354	msh2.rep1_peak_1539
chr11	6415199	6416226	msh2.rep1_peak_1540
chr11	6455833	6456291	msh2.rep1_peak_1541
chr11	6527189	6529996	msh2.rep1_peak_1542
chr11	6546445	6546992	msh2.rep1_peak_1543
chr11	6625751	6626492	msh2.rep1_peak_1544
chr11	6773134	6773719	msh2.rep1_peak_1545
chr11	6893961	6895508	msh2.rep1_peak_1546
chr11	8523987	8524292	msh2.rep1_peak_1547
chr11	8535087	8535357	msh2.rep1_peak_1548
chr11	8566268	8566883	msh2.rep1_peak_1549
chr11	8569380	8569722	msh2.rep1_peak_1550
chr11	8574613	8575896	msh2.rep1_peak_1551
chr11	8585044	8585373	msh2.rep1_peak_1552
chr11	8664304	8664726	msh2.rep1_peak_1553
chr11	8735337	8736143	msh2.rep1_peak_1554
chr11	8754366	8755010	msh2.rep1_peak_1555
chr11	9010784	9011338	msh2.rep1_peak_1556
chr11	9115991	9118514	msh2.rep1_peak_1557
chr11	10330368	10330858	msh2.rep1_peak_1558
chr11	11098347	11098705	msh2.rep1_peak_1559
chr11	11461833	11462494	msh2.rep1_peak_1560
chr11	11808883	11809746	msh2.rep1_peak_1561
chr11	11820327	11820652	msh2.rep1_peak_1562
chr11	11822728	11823069	msh2.rep1_peak_1563
chr11	11867075	11868400	msh2.rep1_peak_1564
chr11	11942582	11942888	msh2.rep1_peak_1565
chr11	12913391	12913645	msh2.rep1_peak_1566
chr11	14182087	14182373	msh2.rep1_peak_1567
chr11	16206280	16206695	msh2.rep1_peak_1568
chr11	16257544	16257886	msh2.rep1_peak_1569
chr11	16260446	16261586	msh2.rep1_peak_1570
chr11	16345099	16345709	msh2.rep1_peak_1571
chr11	16498435	16498724	msh2.rep1_peak_1572
chr11	16508144	16508424	msh2.rep1_peak_1573
chr11	16525158	16526378	msh2.rep1_peak_1574
chr11	16607977	16608257	msh2.rep1_peak_1575
chr11	16752044	16752700	msh2.rep1_peak_1576
chr11	17158998	17159245	msh2.rep1_peak_1577
chr11	17211753	17212221	msh2.rep1_peak_1578
chr11	17883158	17883611	msh2.rep1_peak_1579
chr11	17953457	17953882	msh2.rep1_peak_1580
chr11	18957184	18958008	msh2.rep1_peak_1581
chr11	19027350	19027894	msh2.rep1_peak_1582
chr11	19811460	19811735	msh2.rep1_peak_1583
chr11	19829734	19829982	msh2.rep1_peak_1584
chr11	19847792	19848617	msh2.rep1_peak_1585
chr11	19849657	19850195	msh2.rep1_peak_1586
chr11	19919862	19921124	msh2.rep1_peak_1587
chr11	19924040	19926323	msh2.rep1_peak_1588
chr11	19985276	19985793	msh2.rep1_peak_1589
chr11	19987549	19988973	msh2.rep1_peak_1590
chr11	20020838	20021656	msh2.rep1_peak_1591
chr11	20132904	20134011	msh2.rep1_peak_1592
chr11	20138658	20139588	msh2.rep1_peak_1593
chr11	20200904	20201452	msh2.rep1_peak_1594
chr11	20230897	20231899	msh2.rep1_peak_1595
chr11	20248952	20249689	msh2.rep1_peak_1596
chr11	20275784	20276081	msh2.rep1_peak_1597
chr11	20331982	20333409	msh2.rep1_peak_1598
chr11	20411840	20412366	msh2.rep1_peak_1599
chr11	20477190	20478042	msh2.rep1_peak_1600
chr11	20510991	20511440	msh2.rep1_peak_1601
chr11	20543228	20543508	msh2.rep1_peak_1602
chr11	20549625	20549999	msh2.rep1_peak_1603
chr11	20631460	20632532	msh2.rep1_peak_1604
chr11	20741316	20741945	msh2.rep1_peak_1605
chr11	21091163	21091428	msh2.rep1_peak_1606
chr11	21571708	21572003	msh2.rep1_peak_1607
chr11	21996505	21997448	msh2.rep1_peak_1608
chr11	21999881	22000562	msh2.rep1_peak_1609
chr11	22001637	22002080	msh2.rep1_peak_1610
chr11	22525804	22526089	msh2.rep1_peak_1611
chr11	22600384	22600837	msh2.rep1_peak_1612
chr11	22610080	22610677	msh2.rep1_peak_1613
chr11	22617466	22617756	msh2.rep1_peak_1614
chr11	22621108	22621606	msh2.rep1_peak_1615
chr11	22830099	22830656	msh2.rep1_peak_1616
chr11	22859754	22860739	msh2.rep1_peak_1617
chr11	22971960	22973580	msh2.rep1_peak_1618
chr11	22982034	22982442	msh2.rep1_peak_1619
chr11	22990475	22991047	msh2.rep1_peak_1620
chr11	23048152	23048863	msh2.rep1_peak_1621
chr11	23067670	23069333	msh2.rep1_peak_1622
chr11	23080462	23080777	msh2.rep1_peak_1623
chr11	23255183	23257701	msh2.rep1_peak_1624
chr11	23305858	23307393	msh2.rep1_peak_1625
chr11	23665487	23666179	msh2.rep1_peak_1626
chr11	23770623	23771293	msh2.rep1_peak_1627
chr11	23802030	23802504	msh2.rep1_peak_1628
chr11	24081195	24081721	msh2.rep1_peak_1629
chr11	26086735	26087070	msh2.rep1_peak_1630
chr11	26387044	26387392	msh2.rep1_peak_1631
chr11	27800008	27800289	msh2.rep1_peak_1632
chr11	28583775	28584052	msh2.rep1_peak_1633
chr11	29069694	29070160	msh2.rep1_peak_1634
chr11	29130684	29131009	msh2.rep1_peak_1635
chr11	29172640	29173332	msh2.rep1_peak_1636
chr11	29373319	29373707	msh2.rep1_peak_1637
chr11	29514802	29515420	msh2.rep1_peak_1638
chr11	29526278	29526725	msh2.rep1_peak_1639
chr11	29547612	29548629	msh2.rep1_peak_1640
chr11	29568975	29569297	msh2.rep1_peak_1641
chr11	29596975	29597491	msh2.rep1_peak_1642
chr11	29692438	29694448	msh2.rep1_peak_1643
chr11	29714110	29714940	msh2.rep1_peak_1644
chr11	30025869	30026296	msh2.rep1_peak_1645
chr11	30160878	30161282	msh2.rep1_peak_1646
chr11	30177228	30177491	msh2.rep1_peak_1647
chr11	30197968	30198562	msh2.rep1_peak_1648
chr11	30267910	30268511	msh2.rep1_peak_1649
chr11	30761051	30761310	msh2.rep1_peak_1650
chr11	30885311	30885638	msh2.rep1_peak_1651
chr11	30986214	30986532	msh2.rep1_peak_1652
chr11	31369823	31370119	msh2.rep1_peak_1653
chr11	31371450	31371745	msh2.rep1_peak_1654
chr11	31774658	31775042	msh2.rep1_peak_1655
chr11	31870404	31871021	msh2.rep1_peak_1656
chr11	32204806	32205464	msh2.rep1_peak_1657
chr11	32267290	32267754	msh2.rep1_peak_1658
chr11	32286641	32287145	msh2.rep1_peak_1659
chr11	32342801	32343096	msh2.rep1_peak_1660
chr11	32419982	32420374	msh2.rep1_peak_1661
chr11	32455031	32455997	msh2.rep1_peak_1662
chr11	32642479	32642782	msh2.rep1_peak_1663
chr11	32834772	32835359	msh2.rep1_peak_1664
chr11	33162564	33163691	msh2.rep1_peak_1665
chr11	33200906	33202637	msh2.rep1_peak_1666
chr11	33512861	33513633	msh2.rep1_peak_1667
chr11	33533726	33534036	msh2.rep1_peak_1668
chr11	33843023	33843645	msh2.rep1_peak_1669
chr11	34314720	34315609	msh2.rep1_peak_1670
chr11	34430979	34431404	msh2.rep1_peak_1671
chr11	34833378	34833669	msh2.rep1_peak_1672
chr11	35769447	35769881	msh2.rep1_peak_1673
chr11	35834470	35834733	msh2.rep1_peak_1674
chr11	35840506	35841063	msh2.rep1_peak_1675
chr11	38121459	38121939	msh2.rep1_peak_1676
chr11	40692292	40692663	msh2.rep1_peak_1677
chr11	40694483	40694944	msh2.rep1_peak_1678
chr11	40737327	40738006	msh2.rep1_peak_1679
chr11	40755096	40756041	msh2.rep1_peak_1680
chr11	43528832	43530149	msh2.rep1_peak_1681
chr11	43681443	43682767	msh2.rep1_peak_1682
chr11	43747850	43748154	msh2.rep1_peak_1683
chr11	44470531	44471158	msh2.rep1_peak_1684
chr11	44518603	44520190	msh2.rep1_peak_1685
chr11	44696615	44697016	msh2.rep1_peak_1686
chr11	44746815	44747091	msh2.rep1_peak_1687
chr11	44863574	44864080	msh2.rep1_peak_1688
chr11	45851911	45853276	msh2.rep1_peak_1689
chr11	45926857	45927612	msh2.rep1_peak_1690
chr11	45944720	45945031	msh2.rep1_peak_1691
chr11	45955234	45955593	msh2.rep1_peak_1692
chr11	45968460	45969018	msh2.rep1_peak_1693
chr11	45979820	45980070	msh2.rep1_peak_1694
chr11	46056130	46056899	msh2.rep1_peak_1695
chr11	46067911	46069256	msh2.rep1_peak_1696
chr11	46166008	46166352	msh2.rep1_peak_1697
chr11	46436968	46437853	msh2.rep1_peak_1698
chr11	47640484	47640852	msh2.rep1_peak_1699
chr11	48788788	48789140	msh2.rep1_peak_1700
chr11	48800460	48800866	msh2.rep1_peak_1701
chr11	48816864	48817471	msh2.rep1_peak_1702
chr11	48826079	48826788	msh2.rep1_peak_1703
chr11	48833590	48833847	msh2.rep1_peak_1704
chr11	48837497	48839436	msh2.rep1_peak_1705
chr11	48856301	48856994	msh2.rep1_peak_1706
chr11	49089573	49090502	msh2.rep1_peak_1707
chr11	49203380	49204295	msh2.rep1_peak_1708
chr11	49243803	49245698	msh2.rep1_peak_1709
chr11	49450967	49451436	msh2.rep1_peak_1710
chr11	49589938	49590301	msh2.rep1_peak_1711
chr11	49712284	49712933	msh2.rep1_peak_1712
chr11	49792827	49794432	msh2.rep1_peak_1713
chr11	49844961	49846902	msh2.rep1_peak_1714
chr11	49986354	49986780	msh2.rep1_peak_1715
chr11	50130816	50131676	msh2.rep1_peak_1716
chr11	50174621	50175064	msh2.rep1_peak_1717
chr11	50236546	50237252	msh2.rep1_peak_1718
chr11	50291996	50292645	msh2.rep1_peak_1719
chr11	50325208	50326086	msh2.rep1_peak_1720
chr11	50371145	50371466	msh2.rep1_peak_1721
chr11	50377208	50378264	msh2.rep1_peak_1722
chr11	50391255	50391513	msh2.rep1_peak_1723
chr11	50931238	50931819	msh2.rep1_peak_1724
chr11	51059136	51059511	msh2.rep1_peak_1725
chr11	51262836	51263281	msh2.rep1_peak_1726
chr11	51539750	51540338	msh2.rep1_peak_1727
chr11	51584354	51584751	msh2.rep1_peak_1728
chr11	51605815	51606815	msh2.rep1_peak_1729
chr11	51619542	51620052	msh2.rep1_peak_1730
chr11	51635736	51636070	msh2.rep1_peak_1731
chr11	51637975	51638468	msh2.rep1_peak_1732
chr11	51650161	51651349	msh2.rep1_peak_1733
chr11	51659120	51659496	msh2.rep1_peak_1734
chr11	51688541	51689870	msh2.rep1_peak_1735
chr11	51763538	51764038	msh2.rep1_peak_1736
chr11	51785819	51786186	msh2.rep1_peak_1737
chr11	51820301	51821453	msh2.rep1_peak_1738
chr11	51855284	51856601	msh2.rep1_peak_1739
chr11	51858676	51858995	msh2.rep1_peak_1740
chr11	51881676	51882021	msh2.rep1_peak_1741
chr11	51967420	51967948	msh2.rep1_peak_1742
chr11	51999662	52000937	msh2.rep1_peak_1743
chr11	52003847	52004354	msh2.rep1_peak_1744
chr11	52098499	52099579	msh2.rep1_peak_1745
chr11	52285918	52286649	msh2.rep1_peak_1746
chr11	52314148	52314643	msh2.rep1_peak_1747
chr11	52346351	52346713	msh2.rep1_peak_1748
chr11	52351216	52351484	msh2.rep1_peak_1749
chr11	52359999	52361326	msh2.rep1_peak_1750
chr11	52396534	52397872	msh2.rep1_peak_1751
chr11	53196446	53196852	msh2.rep1_peak_1752
chr11	53202501	53202763	msh2.rep1_peak_1753
chr11	53299494	53300776	msh2.rep1_peak_1754
chr11	53324390	53324756	msh2.rep1_peak_1755
chr11	53350809	53351079	msh2.rep1_peak_1756
chr11	53430495	53431527	msh2.rep1_peak_1757
chr11	53463624	53463935	msh2.rep1_peak_1758
chr11	53466407	53466869	msh2.rep1_peak_1759
chr11	53519736	53520519	msh2.rep1_peak_1760
chr11	53707149	53707429	msh2.rep1_peak_1761
chr11	53850188	53851422	msh2.rep1_peak_1762
chr11	53891674	53892254	msh2.rep1_peak_1763
chr11	53904139	53904475	msh2.rep1_peak_1764
chr11	54112918	54113362	msh2.rep1_peak_1765
chr11	54202051	54202488	msh2.rep1_peak_1766
chr11	54437914	54438731	msh2.rep1_peak_1767
chr11	54522432	54523192	msh2.rep1_peak_1768
chr11	54786953	54787934	msh2.rep1_peak_1769
chr11	54848172	54848465	msh2.rep1_peak_1770
chr11	54859916	54860964	msh2.rep1_peak_1771
chr11	54866244	54866501	msh2.rep1_peak_1772
chr11	54930117	54930556	msh2.rep1_peak_1773
chr11	54955873	54956236	msh2.rep1_peak_1774
chr11	54982464	54982858	msh2.rep1_peak_1775
chr11	55164889	55165148	msh2.rep1_peak_1776
chr11	55204181	55204479	msh2.rep1_peak_1777
chr11	55446548	55446804	msh2.rep1_peak_1778
chr11	55460966	55462514	msh2.rep1_peak_1779
chr11	55468813	55469861	msh2.rep1_peak_1780
chr11	55946795	55947085	msh2.rep1_peak_1781
chr11	57827967	57828243	msh2.rep1_peak_1782
chr11	57832547	57832896	msh2.rep1_peak_1783
chr11	57934400	57934724	msh2.rep1_peak_1784
chr11	57957036	57957287	msh2.rep1_peak_1785
chr11	57961672	57962823	msh2.rep1_peak_1786
chr11	57970500	57971634	msh2.rep1_peak_1787
chr11	58008289	58008690	msh2.rep1_peak_1788
chr11	58102699	58104375	msh2.rep1_peak_1789
chr11	58168197	58168651	msh2.rep1_peak_1790
chr11	58171541	58171954	msh2.rep1_peak_1791
chr11	58239500	58239748	msh2.rep1_peak_1792
chr11	58302223	58302874	msh2.rep1_peak_1793
chr11	58306825	58308073	msh2.rep1_peak_1794
chr11	58323020	58323657	msh2.rep1_peak_1795
chr11	58329532	58330951	msh2.rep1_peak_1796
chr11	58867054	58868395	msh2.rep1_peak_1797
chr11	58938529	58939064	msh2.rep1_peak_1798
chr11	58954427	58955232	msh2.rep1_peak_1799
chr11	58978084	58978345	msh2.rep1_peak_1800
chr11	59163342	59163793	msh2.rep1_peak_1801
chr11	59191524	59192276	msh2.rep1_peak_1802
chr11	59208311	59208752	msh2.rep1_peak_1803
chr11	59228214	59228589	msh2.rep1_peak_1804
chr11	59308603	59310687	msh2.rep1_peak_1805
chr11	59449929	59450420	msh2.rep1_peak_1806
chr11	59458935	59459201	msh2.rep1_peak_1807
chr11	59505387	59506807	msh2.rep1_peak_1808
chr11	59534632	59534940	msh2.rep1_peak_1809
chr11	59809802	59810791	msh2.rep1_peak_1810
chr11	59839471	59840306	msh2.rep1_peak_1811
chr11	59848011	59848471	msh2.rep1_peak_1812
chr11	59947755	59948386	msh2.rep1_peak_1813
chr11	59964689	59965170	msh2.rep1_peak_1814
chr11	60046304	60046592	msh2.rep1_peak_1815
chr11	60106147	60106560	msh2.rep1_peak_1816
chr11	60115227	60115680	msh2.rep1_peak_1817
chr11	60139717	60140135	msh2.rep1_peak_1818
chr11	60176663	60177313	msh2.rep1_peak_1819
chr11	60199788	60200078	msh2.rep1_peak_1820
chr11	60210336	60210873	msh2.rep1_peak_1821
chr11	60222468	60223006	msh2.rep1_peak_1822
chr11	60352201	60352782	msh2.rep1_peak_1823
chr11	60416623	60417788	msh2.rep1_peak_1824
chr11	60537034	60538482	msh2.rep1_peak_1825
chr11	60699109	60699869	msh2.rep1_peak_1826
chr11	60727072	60727324	msh2.rep1_peak_1827
chr11	60776755	60777760	msh2.rep1_peak_1828
chr11	60811016	60811412	msh2.rep1_peak_1829
chr11	60830456	60831766	msh2.rep1_peak_1830
chr11	60913303	60913836	msh2.rep1_peak_1831
chr11	60922973	60923460	msh2.rep1_peak_1832
chr11	60930992	60932351	msh2.rep1_peak_1833
chr11	60976714	60977192	msh2.rep1_peak_1834
chr11	61022286	61022578	msh2.rep1_peak_1835
chr11	61174269	61175334	msh2.rep1_peak_1836
chr11	61266817	61267197	msh2.rep1_peak_1837
chr11	61296584	61298073	msh2.rep1_peak_1838
chr11	61407804	61409922	msh2.rep1_peak_1839
chr11	61494219	61494528	msh2.rep1_peak_1840
chr11	61504821	61505237	msh2.rep1_peak_1841
chr11	61529085	61530296	msh2.rep1_peak_1842
chr11	61684139	61684422	msh2.rep1_peak_1843
chr11	61761441	61762294	msh2.rep1_peak_1844
chr11	61854361	61855438	msh2.rep1_peak_1845
chr11	61950407	61950799	msh2.rep1_peak_1846
chr11	61956614	61957016	msh2.rep1_peak_1847
chr11	62076882	62077299	msh2.rep1_peak_1848
chr11	62215200	62215573	msh2.rep1_peak_1849
chr11	62248032	62249187	msh2.rep1_peak_1850
chr11	62280766	62281654	msh2.rep1_peak_1851
chr11	62424656	62424957	msh2.rep1_peak_1852
chr11	62428963	62429423	msh2.rep1_peak_1853
chr11	62430520	62430910	msh2.rep1_peak_1854
chr11	62456839	62458803	msh2.rep1_peak_1855
chr11	62494492	62495102	msh2.rep1_peak_1856
chr11	62510835	62512107	msh2.rep1_peak_1857
chr11	62513537	62513984	msh2.rep1_peak_1858
chr11	62523585	62524643	msh2.rep1_peak_1859
chr11	62538202	62539547	msh2.rep1_peak_1860
chr11	62549842	62551995	msh2.rep1_peak_1861
chr11	62575136	62576687	msh2.rep1_peak_1862
chr11	62602605	62603907	msh2.rep1_peak_1863
chr11	62613742	62613992	msh2.rep1_peak_1864
chr11	62648736	62649368	msh2.rep1_peak_1865
chr11	62756776	62757100	msh2.rep1_peak_1866
chr11	62845362	62846058	msh2.rep1_peak_1867
chr11	62879331	62879633	msh2.rep1_peak_1868
chr11	63270983	63273020	msh2.rep1_peak_1869
chr11	63920381	63920726	msh2.rep1_peak_1870
chr11	63925167	63925524	msh2.rep1_peak_1871
chr11	64435144	64435462	msh2.rep1_peak_1872
chr11	65807100	65807626	msh2.rep1_peak_1873
chr11	66906046	66906770	msh2.rep1_peak_1874
chr11	67010772	67011978	msh2.rep1_peak_1875
chr11	67017862	67018275	msh2.rep1_peak_1876
chr11	67022915	67025176	msh2.rep1_peak_1877
chr11	67052009	67052744	msh2.rep1_peak_1878
chr11	67379863	67380431	msh2.rep1_peak_1879
chr11	67921420	67922694	msh2.rep1_peak_1880
chr11	67966364	67966664	msh2.rep1_peak_1881
chr11	68386850	68387100	msh2.rep1_peak_1882
chr11	68393995	68394300	msh2.rep1_peak_1883
chr11	68399265	68400903	msh2.rep1_peak_1884
chr11	68566485	68566785	msh2.rep1_peak_1885
chr11	68691463	68692206	msh2.rep1_peak_1886
chr11	68852424	68853889	msh2.rep1_peak_1887
chr11	68901383	68901780	msh2.rep1_peak_1888
chr11	69008226	69008852	msh2.rep1_peak_1889
chr11	69035459	69036096	msh2.rep1_peak_1890
chr11	69039967	69041933	msh2.rep1_peak_1891
chr11	69062665	69063999	msh2.rep1_peak_1892
chr11	69073409	69074414	msh2.rep1_peak_1893
chr11	69088267	69088562	msh2.rep1_peak_1894
chr11	69110408	69111074	msh2.rep1_peak_1895
chr11	69121149	69122275	msh2.rep1_peak_1896
chr11	69123544	69125388	msh2.rep1_peak_1897
chr11	69235399	69235832	msh2.rep1_peak_1898
chr11	69340671	69340961	msh2.rep1_peak_1899
chr11	69395347	69396161	msh2.rep1_peak_1900
chr11	69397844	69399946	msh2.rep1_peak_1901
chr11	69401289	69401637	msh2.rep1_peak_1902
chr11	69410574	69411440	msh2.rep1_peak_1903
chr11	69417534	69418527	msh2.rep1_peak_1904
chr11	69431938	69432250	msh2.rep1_peak_1905
chr11	69452135	69452734	msh2.rep1_peak_1906
chr11	69546935	69547812	msh2.rep1_peak_1907
chr11	69560047	69561213	msh2.rep1_peak_1908
chr11	69579187	69580531	msh2.rep1_peak_1909
chr11	69581835	69582114	msh2.rep1_peak_1910
chr11	69605772	69606071	msh2.rep1_peak_1911
chr11	69632177	69632950	msh2.rep1_peak_1912
chr11	69655011	69655780	msh2.rep1_peak_1913
chr11	69666067	69666614	msh2.rep1_peak_1914
chr11	69671106	69672673	msh2.rep1_peak_1915
chr11	69681778	69682215	msh2.rep1_peak_1916
chr11	69686515	69686763	msh2.rep1_peak_1917
chr11	69703093	69705486	msh2.rep1_peak_1918
chr11	69714560	69715751	msh2.rep1_peak_1919
chr11	69758347	69758954	msh2.rep1_peak_1920
chr11	69799673	69800803	msh2.rep1_peak_1921
chr11	69802716	69803940	msh2.rep1_peak_1922
chr11	69837970	69838605	msh2.rep1_peak_1923
chr11	69876772	69877306	msh2.rep1_peak_1924
chr11	69881211	69881622	msh2.rep1_peak_1925
chr11	69900731	69901763	msh2.rep1_peak_1926
chr11	69913876	69914573	msh2.rep1_peak_1927
chr11	69921101	69921905	msh2.rep1_peak_1928
chr11	69947505	69949027	msh2.rep1_peak_1929
chr11	69951217	69951481	msh2.rep1_peak_1930
chr11	69980284	69980887	msh2.rep1_peak_1931
chr11	69991002	69991855	msh2.rep1_peak_1932
chr11	69995419	69995773	msh2.rep1_peak_1933
chr11	69997065	69997874	msh2.rep1_peak_1934
chr11	70000555	70000878	msh2.rep1_peak_1935
chr11	70014973	70015497	msh2.rep1_peak_1936
chr11	70220583	70222124	msh2.rep1_peak_1937
chr11	70230292	70230678	msh2.rep1_peak_1938
chr11	70409830	70410259	msh2.rep1_peak_1939
chr11	70432089	70432674	msh2.rep1_peak_1940
chr11	70451814	70452341	msh2.rep1_peak_1941
chr11	70525190	70525503	msh2.rep1_peak_1942
chr11	70562640	70563686	msh2.rep1_peak_1943
chr11	70605347	70605624	msh2.rep1_peak_1944
chr11	70646781	70647143	msh2.rep1_peak_1945
chr11	70653563	70656114	msh2.rep1_peak_1946
chr11	70669072	70670317	msh2.rep1_peak_1947
chr11	70681934	70682308	msh2.rep1_peak_1948
chr11	70687725	70688148	msh2.rep1_peak_1949
chr11	70700108	70700367	msh2.rep1_peak_1950
chr11	70764095	70764773	msh2.rep1_peak_1951
chr11	70844753	70845469	msh2.rep1_peak_1952
chr11	70969554	70971293	msh2.rep1_peak_1953
chr11	70980901	70981324	msh2.rep1_peak_1954
chr11	70982896	70983260	msh2.rep1_peak_1955
chr11	71750880	71751254	msh2.rep1_peak_1956
chr11	72142948	72143232	msh2.rep1_peak_1957
chr11	72207379	72207641	msh2.rep1_peak_1958
chr11	72214839	72215612	msh2.rep1_peak_1959
chr11	72362043	72362462	msh2.rep1_peak_1960
chr11	72410720	72411594	msh2.rep1_peak_1961
chr11	72428712	72429621	msh2.rep1_peak_1962
chr11	72576549	72578461	msh2.rep1_peak_1963
chr11	72689910	72690466	msh2.rep1_peak_1964
chr11	72795766	72796089	msh2.rep1_peak_1965
chr11	72952657	72953122	msh2.rep1_peak_1966
chr11	73047608	73048133	msh2.rep1_peak_1967
chr11	73176590	73177420	msh2.rep1_peak_1968
chr11	73281660	73281911	msh2.rep1_peak_1969
chr11	74224089	74224393	msh2.rep1_peak_1970
chr11	74439158	74439691	msh2.rep1_peak_1971
chr11	74526653	74527063	msh2.rep1_peak_1972
chr11	74536185	74536687	msh2.rep1_peak_1973
chr11	74548799	74549247	msh2.rep1_peak_1974
chr11	74585031	74585338	msh2.rep1_peak_1975
chr11	74638036	74638594	msh2.rep1_peak_1976
chr11	74649213	74649545	msh2.rep1_peak_1977
chr11	74723396	74724766	msh2.rep1_peak_1978
chr11	74763673	74764602	msh2.rep1_peak_1979
chr11	74767360	74767661	msh2.rep1_peak_1980
chr11	74770788	74771202	msh2.rep1_peak_1981
chr11	74830025	74833115	msh2.rep1_peak_1982
chr11	74837540	74838729	msh2.rep1_peak_1983
chr11	75165096	75165429	msh2.rep1_peak_1984
chr11	75178793	75179135	msh2.rep1_peak_1985
chr11	75194427	75195565	msh2.rep1_peak_1986
chr11	75348208	75348786	msh2.rep1_peak_1987
chr11	75383461	75383756	msh2.rep1_peak_1988
chr11	75400126	75400386	msh2.rep1_peak_1989
chr11	75454544	75454890	msh2.rep1_peak_1990
chr11	75462292	75463091	msh2.rep1_peak_1991
chr11	75510538	75510915	msh2.rep1_peak_1992
chr11	75530314	75532197	msh2.rep1_peak_1993
chr11	75587999	75588532	msh2.rep1_peak_1994
chr11	75621437	75623302	msh2.rep1_peak_1995
chr11	75630747	75631215	msh2.rep1_peak_1996
chr11	75732697	75733736	msh2.rep1_peak_1997
chr11	76179374	76180065	msh2.rep1_peak_1998
[truncated: 11,362 more rows]

## Sheet: Suppl.Table 2b
Supplementary Table 2b. MSH2 peaks identified by Bio-ChIP-seq in E14 ESCs. Replicate 2
Chromosome	Start	End	Peak_ID
chr1	4491889	4492660	msh2.rep2_peak_1			Peaks overlapping ICRs are listed in red
chr1	4972355	4972893	msh2.rep2_peak_2
chr1	7047278	7047565	msh2.rep2_peak_3
chr1	7088770	7089276	msh2.rep2_peak_4
chr1	7125545	7126266	msh2.rep2_peak_5
chr1	7312329	7312613	msh2.rep2_peak_6
chr1	7396796	7398321	msh2.rep2_peak_7
chr1	7671727	7672399	msh2.rep2_peak_8
chr1	8097041	8097396	msh2.rep2_peak_9
chr1	8936069	8936416	msh2.rep2_peak_10
chr1	9747974	9748428	msh2.rep2_peak_11
chr1	10596425	10596691	msh2.rep2_peak_12
chr1	10878249	10878586	msh2.rep2_peak_13
chr1	10880069	10880779	msh2.rep2_peak_14
chr1	11276588	11278188	msh2.rep2_peak_15
chr1	11395696	11396352	msh2.rep2_peak_16
chr1	12586930	12587279	msh2.rep2_peak_17
chr1	12692207	12692681	msh2.rep2_peak_18
chr1	12718402	12718728	msh2.rep2_peak_19
chr1	12744583	12744937	msh2.rep2_peak_20
chr1	12991667	12992050	msh2.rep2_peak_21
chr1	13084759	13085038	msh2.rep2_peak_22
chr1	13588928	13590113	msh2.rep2_peak_23
chr1	13660404	13660845	msh2.rep2_peak_24
chr1	16104884	16105143	msh2.rep2_peak_25
chr1	16130113	16130688	msh2.rep2_peak_26
chr1	16824911	16825224	msh2.rep2_peak_27
chr1	17207481	17207780	msh2.rep2_peak_28
chr1	17250827	17251081	msh2.rep2_peak_29
chr1	21079445	21079729	msh2.rep2_peak_30
chr1	21166233	21166511	msh2.rep2_peak_31
chr1	21255918	21256678	msh2.rep2_peak_32
chr1	24776595	24776960	msh2.rep2_peak_33
chr1	30949338	30950120	msh2.rep2_peak_34
chr1	33636813	33638028	msh2.rep2_peak_35
chr1	33719938	33720346	msh2.rep2_peak_36
chr1	33739251	33739625	msh2.rep2_peak_37
chr1	33945902	33946835	msh2.rep2_peak_38
chr1	33964448	33964858	msh2.rep2_peak_39
chr1	34073816	34074201	msh2.rep2_peak_40
chr1	34077151	34077489	msh2.rep2_peak_41
chr1	34139478	34140343	msh2.rep2_peak_42
chr1	35220631	35221095	msh2.rep2_peak_43
chr1	35232610	35232997	msh2.rep2_peak_44
chr1	35273066	35273342	msh2.rep2_peak_45
chr1	36013699	36014546	msh2.rep2_peak_46
chr1	36067964	36068339	msh2.rep2_peak_47
chr1	36368546	36369211	msh2.rep2_peak_48
chr1	36557185	36557619	msh2.rep2_peak_49
chr1	36770138	36771210	msh2.rep2_peak_50
chr1	36814339	36814732	msh2.rep2_peak_51
chr1	36982377	36982839	msh2.rep2_peak_52
chr1	36984002	36984478	msh2.rep2_peak_53
chr1	37049018	37049347	msh2.rep2_peak_54
chr1	37128032	37128673	msh2.rep2_peak_55
chr1	37430073	37430464	msh2.rep2_peak_56
chr1	37864838	37865116	msh2.rep2_peak_57
chr1	37890211	37890522	msh2.rep2_peak_58
chr1	38904050	38904316	msh2.rep2_peak_59
chr1	38987357	38987681	msh2.rep2_peak_60
chr1	39535266	39536039	msh2.rep2_peak_61
chr1	42058638	42059310	msh2.rep2_peak_62
chr1	43098518	43099015	msh2.rep2_peak_63
chr1	44613427	44613923	msh2.rep2_peak_64
chr1	51478300	51478881	msh2.rep2_peak_65
chr1	52113697	52114017	msh2.rep2_peak_66
chr1	52119257	52119539	msh2.rep2_peak_67
chr1	52844830	52845354	msh2.rep2_peak_68
chr1	52952955	52953702	msh2.rep2_peak_69
chr1	53111807	53112059	msh2.rep2_peak_70
chr1	53296916	53297240	msh2.rep2_peak_71
chr1	54438910	54439649	msh2.rep2_peak_72
chr1	54484900	54485231	msh2.rep2_peak_73
chr1	54585392	54585675	msh2.rep2_peak_74
chr1	55026608	55027316	msh2.rep2_peak_75
chr1	55129937	55131469	msh2.rep2_peak_76
chr1	55196520	55196844	msh2.rep2_peak_77
chr1	57406457	57406760	msh2.rep2_peak_78
chr1	57470477	57470801	msh2.rep2_peak_79
chr1	57969925	57970273	msh2.rep2_peak_80
chr1	57995998	57996278	msh2.rep2_peak_81
chr1	58761073	58761958	msh2.rep2_peak_82
chr1	59236863	59238164	msh2.rep2_peak_83
chr1	59376248	59377617	msh2.rep2_peak_84
chr1	59487551	59488059	msh2.rep2_peak_85
chr1	59606890	59607189	msh2.rep2_peak_86
chr1	59670232	59670904	msh2.rep2_peak_87
chr1	59697584	59698122	msh2.rep2_peak_88
chr1	59718951	59720221	msh2.rep2_peak_89
chr1	59762856	59763120	msh2.rep2_peak_90
chr1	60409255	60409965	msh2.rep2_peak_91
chr1	60787355	60788074	msh2.rep2_peak_92
chr1	60818643	60818957	msh2.rep2_peak_93
chr1	60851027	60851289	msh2.rep2_peak_94
chr1	62665134	62665555	msh2.rep2_peak_95
chr1	62678590	62678866	msh2.rep2_peak_96
chr1	62736689	62737021	msh2.rep2_peak_97
chr1	62767696	62768006	msh2.rep2_peak_98
chr1	62783527	62783998	msh2.rep2_peak_99
chr1	63133431	63133734	msh2.rep2_peak_100
chr1	63138605	63140312	msh2.rep2_peak_101
chr1	63147382	63147796	msh2.rep2_peak_102
chr1	63176551	63177099	msh2.rep2_peak_103
chr1	63442169	63442684	msh2.rep2_peak_104
chr1	64122002	64122502	msh2.rep2_peak_105
chr1	64617405	64617812	msh2.rep2_peak_106
chr1	65109719	65110274	msh2.rep2_peak_107
chr1	65186364	65186641	msh2.rep2_peak_108
chr1	66699799	66700128	msh2.rep2_peak_109
chr1	66960754	66961122	msh2.rep2_peak_110
chr1	71102580	71103765	msh2.rep2_peak_111
chr1	71556819	71557602	msh2.rep2_peak_112
chr1	71646012	71646374	msh2.rep2_peak_113
chr1	71673130	71673734	msh2.rep2_peak_114
chr1	72219945	72220275	msh2.rep2_peak_115
chr1	72225920	72229296	msh2.rep2_peak_116
chr1	72237052	72239347	msh2.rep2_peak_117
chr1	72244272	72245588	msh2.rep2_peak_118
chr1	72254567	72257144	msh2.rep2_peak_119
chr1	72307328	72307763	msh2.rep2_peak_120
chr1	72711208	72711468	msh2.rep2_peak_121
chr1	72824140	72824878	msh2.rep2_peak_122
chr1	73500658	73500996	msh2.rep2_peak_123
chr1	74091435	74092514	msh2.rep2_peak_124
chr1	74236302	74236623	msh2.rep2_peak_125
chr1	74386805	74387167	msh2.rep2_peak_126
chr1	74390488	74391706	msh2.rep2_peak_127
chr1	74505655	74506905	msh2.rep2_peak_128
chr1	74587926	74588343	msh2.rep2_peak_129
chr1	74772324	74773320	msh2.rep2_peak_130
chr1	74779233	74779491	msh2.rep2_peak_131
chr1	74784141	74784723	msh2.rep2_peak_132
chr1	74806190	74806464	msh2.rep2_peak_133
chr1	74808222	74808609	msh2.rep2_peak_134
chr1	74824890	74825248	msh2.rep2_peak_135
chr1	75017058	75017387	msh2.rep2_peak_136
chr1	75124596	75125138	msh2.rep2_peak_137
chr1	75142446	75143040	msh2.rep2_peak_138
chr1	75168701	75169093	msh2.rep2_peak_139
chr1	75191742	75192279	msh2.rep2_peak_140
chr1	75251510	75251778	msh2.rep2_peak_141
chr1	75317065	75318001	msh2.rep2_peak_142
chr1	75344586	75345417	msh2.rep2_peak_143
chr1	75423187	75423448	msh2.rep2_peak_144
chr1	75495165	75495539	msh2.rep2_peak_145
chr1	75559609	75559859	msh2.rep2_peak_146
chr1	76476850	76477248	msh2.rep2_peak_147
chr1	77447129	77447383	msh2.rep2_peak_148
chr1	77516316	77516701	msh2.rep2_peak_149
chr1	78602064	78602830	msh2.rep2_peak_150
chr1	80351495	80351951	msh2.rep2_peak_151
chr1	82948639	82948937	msh2.rep2_peak_152
chr1	83116506	83116831	msh2.rep2_peak_153
chr1	84332744	84333238	msh2.rep2_peak_154
chr1	84640457	84640861	msh2.rep2_peak_155
chr1	84731882	84732155	msh2.rep2_peak_156
chr1	84838636	84839780	msh2.rep2_peak_157
chr1	84860821	84861552	msh2.rep2_peak_158
chr1	85793427	85794218	msh2.rep2_peak_159
chr1	86064255	86064643	msh2.rep2_peak_160
chr1	86236870	86237133	msh2.rep2_peak_161
chr1	86303417	86303698	msh2.rep2_peak_162
chr1	86308768	86309629	msh2.rep2_peak_163
chr1	86310783	86311099	msh2.rep2_peak_164
chr1	86341075	86341391	msh2.rep2_peak_165
chr1	86380965	86381228	msh2.rep2_peak_166
chr1	86413645	86414007	msh2.rep2_peak_167
chr1	86434900	86435169	msh2.rep2_peak_168
chr1	86440323	86440929	msh2.rep2_peak_169
chr1	86502794	86504644	msh2.rep2_peak_170
chr1	86509471	86510005	msh2.rep2_peak_171
chr1	86522740	86523192	msh2.rep2_peak_172
chr1	86524916	86526641	msh2.rep2_peak_173
chr1	86586986	86587345	msh2.rep2_peak_174
chr1	87154769	87155742	msh2.rep2_peak_175
chr1	87226275	87226833	msh2.rep2_peak_176
chr1	87270874	87271165	msh2.rep2_peak_177
chr1	87673898	87674424	msh2.rep2_peak_178
chr1	87676254	87676774	msh2.rep2_peak_179
chr1	88205562	88206025	msh2.rep2_peak_180
chr1	88277305	88277802	msh2.rep2_peak_181
chr1	88464360	88464767	msh2.rep2_peak_182
chr1	88705709	88706160	msh2.rep2_peak_183
chr1	89457137	89457446	msh2.rep2_peak_184
chr1	90202539	90202893	msh2.rep2_peak_185
chr1	90901277	90901868	msh2.rep2_peak_186
chr1	91366369	91366684	msh2.rep2_peak_187
chr1	92180832	92181130	msh2.rep2_peak_188
chr1	92473482	92473945	msh2.rep2_peak_189
chr1	92707812	92708096	msh2.rep2_peak_190
chr1	93214542	93214860	msh2.rep2_peak_191
chr1	93305724	93306058	msh2.rep2_peak_192
chr1	93478270	93479088	msh2.rep2_peak_193
chr1	95730503	95730878	msh2.rep2_peak_194
chr1	98086595	98086863	msh2.rep2_peak_195
chr1	100787820	100788559	msh2.rep2_peak_196
chr1	101918901	101919203	msh2.rep2_peak_197
chr1	102263988	102264754	msh2.rep2_peak_198
chr1	105012949	105013554	msh2.rep2_peak_199
chr1	105989917	105990187	msh2.rep2_peak_200
chr1	106796212	106796817	msh2.rep2_peak_201
chr1	117457790	117458097	msh2.rep2_peak_202
chr1	118311180	118311666	msh2.rep2_peak_203
chr1	118321701	118321988	msh2.rep2_peak_204
chr1	118389060	118389404	msh2.rep2_peak_205
chr1	118458322	118459618	msh2.rep2_peak_206
chr1	118630432	118630722	msh2.rep2_peak_207
chr1	118648043	118648627	msh2.rep2_peak_208
chr1	119053678	119054129	msh2.rep2_peak_209
chr1	119075290	119077345	msh2.rep2_peak_210
chr1	119082136	119082415	msh2.rep2_peak_211
chr1	119093859	119094220	msh2.rep2_peak_212
chr1	119167441	119167761	msh2.rep2_peak_213
chr1	119305039	119305751	msh2.rep2_peak_214
chr1	119348660	119349050	msh2.rep2_peak_215
chr1	119443034	119444320	msh2.rep2_peak_216
chr1	119526103	119526390	msh2.rep2_peak_217
chr1	119868269	119869236	msh2.rep2_peak_218
chr1	119912986	119913444	msh2.rep2_peak_219
chr1	120121183	120121583	msh2.rep2_peak_220
chr1	120265166	120265532	msh2.rep2_peak_221
chr1	121567501	121568016	msh2.rep2_peak_222
chr1	125349608	125350021	msh2.rep2_peak_223
chr1	125434831	125435987	msh2.rep2_peak_224
chr1	125559217	125559567	msh2.rep2_peak_225
chr1	126150134	126150443	msh2.rep2_peak_226
chr1	128102885	128103924	msh2.rep2_peak_227
chr1	128244107	128244497	msh2.rep2_peak_228
chr1	130462495	130463150	msh2.rep2_peak_229
chr1	130550328	130550661	msh2.rep2_peak_230
chr1	131097684	131097952	msh2.rep2_peak_231
chr1	131138256	131139570	msh2.rep2_peak_232
chr1	131562094	131562347	msh2.rep2_peak_233
chr1	131797685	131797961	msh2.rep2_peak_234
chr1	131827605	131828569	msh2.rep2_peak_235
chr1	131890295	131890652	msh2.rep2_peak_236
chr1	132007614	132008055	msh2.rep2_peak_237
chr1	132199545	132201144	msh2.rep2_peak_238
chr1	132237650	132237962	msh2.rep2_peak_239
chr1	132261143	132261552	msh2.rep2_peak_240
chr1	132263846	132266130	msh2.rep2_peak_241
chr1	132288362	132288820	msh2.rep2_peak_242
chr1	132316099	132316447	msh2.rep2_peak_243
chr1	132417347	132417941	msh2.rep2_peak_244
chr1	132471138	132471482	msh2.rep2_peak_245
chr1	132476963	132477359	msh2.rep2_peak_246
chr1	132821108	132821614	msh2.rep2_peak_247
chr1	132878937	132880659	msh2.rep2_peak_248
chr1	133019524	133020643	msh2.rep2_peak_249
chr1	133025242	133025563	msh2.rep2_peak_250
chr1	133033724	133034097	msh2.rep2_peak_251
chr1	133131071	133131548	msh2.rep2_peak_252
chr1	133363493	133364428	msh2.rep2_peak_253
chr1	133396790	133397938	msh2.rep2_peak_254
chr1	133434411	133434699	msh2.rep2_peak_255
chr1	133448456	133448726	msh2.rep2_peak_256
chr1	133492680	133493673	msh2.rep2_peak_257
chr1	133610161	133610656	msh2.rep2_peak_258
chr1	133664077	133665024	msh2.rep2_peak_259
chr1	133694465	133694807	msh2.rep2_peak_260
chr1	134079247	134079619	msh2.rep2_peak_261
chr1	134344493	134344857	msh2.rep2_peak_262
chr1	134399811	134400197	msh2.rep2_peak_263
chr1	134435428	134435724	msh2.rep2_peak_264
chr1	134494611	134495171	msh2.rep2_peak_265
chr1	134500826	134501162	msh2.rep2_peak_266
chr1	134534705	134535506	msh2.rep2_peak_267
chr1	134559826	134560224	msh2.rep2_peak_268
chr1	134570683	134570951	msh2.rep2_peak_269
chr1	134747867	134748736	msh2.rep2_peak_270
chr1	134955741	134956142	msh2.rep2_peak_271
chr1	135146493	135147763	msh2.rep2_peak_272
chr1	135199047	135199319	msh2.rep2_peak_273
chr1	135313411	135313787	msh2.rep2_peak_274
chr1	135368200	135368784	msh2.rep2_peak_275
chr1	135472612	135472923	msh2.rep2_peak_276
chr1	135507785	135508091	msh2.rep2_peak_277
chr1	135620122	135620591	msh2.rep2_peak_278
chr1	135675560	135676176	msh2.rep2_peak_279
chr1	135677583	135678449	msh2.rep2_peak_280
chr1	135752899	135753224	msh2.rep2_peak_281
chr1	135787968	135788247	msh2.rep2_peak_282
chr1	136414981	136415482	msh2.rep2_peak_283
chr1	136569689	136570597	msh2.rep2_peak_284
chr1	136674668	136675323	msh2.rep2_peak_285
chr1	136695258	136696708	msh2.rep2_peak_286
chr1	136953744	136954089	msh2.rep2_peak_287
chr1	138856625	138856970	msh2.rep2_peak_288
chr1	139494574	139495070	msh2.rep2_peak_289
chr1	140429353	140429706	msh2.rep2_peak_290
chr1	142358463	142358774	msh2.rep2_peak_291
chr1	143776743	143777366	msh2.rep2_peak_292
chr1	146322923	146323282	msh2.rep2_peak_293
chr1	150115514	150115791	msh2.rep2_peak_294
chr1	151079074	151079407	msh2.rep2_peak_295
chr1	151685732	151686034	msh2.rep2_peak_296
chr1	152090160	152090455	msh2.rep2_peak_297
chr1	152766467	152766875	msh2.rep2_peak_298
chr1	152903001	152903608	msh2.rep2_peak_299
chr1	152955006	152956402	msh2.rep2_peak_300
chr1	153009320	153010898	msh2.rep2_peak_301
chr1	153092058	153092426	msh2.rep2_peak_302
chr1	153377696	153378903	msh2.rep2_peak_303
chr1	153487523	153487796	msh2.rep2_peak_304
chr1	153532469	153532777	msh2.rep2_peak_305
chr1	154036921	154037232	msh2.rep2_peak_306
chr1	154096162	154096603	msh2.rep2_peak_307
chr1	154100483	154100908	msh2.rep2_peak_308
chr1	155558002	155558436	msh2.rep2_peak_309
chr1	156035626	156036524	msh2.rep2_peak_310
chr1	156558437	156558824	msh2.rep2_peak_311
chr1	157086126	157086436	msh2.rep2_peak_312
chr1	157412252	157412809	msh2.rep2_peak_313
chr1	160194906	160195715	msh2.rep2_peak_314
chr1	160213002	160213336	msh2.rep2_peak_315
chr1	160734810	160735068	msh2.rep2_peak_316
chr1	161034519	161035243	msh2.rep2_peak_317
chr1	161040746	161041077	msh2.rep2_peak_318
chr1	161070404	161070700	msh2.rep2_peak_319
chr1	161130917	161131649	msh2.rep2_peak_320
chr1	161145547	161145850	msh2.rep2_peak_321
chr1	161383904	161384234	msh2.rep2_peak_322
chr1	162570256	162570543	msh2.rep2_peak_323
chr1	163163605	163163954	msh2.rep2_peak_324
chr1	163929742	163930710	msh2.rep2_peak_325
chr1	163994390	163994823	msh2.rep2_peak_326
chr1	164018378	164018637	msh2.rep2_peak_327
chr1	164376934	164377478	msh2.rep2_peak_328
chr1	164503355	164503746	msh2.rep2_peak_329
chr1	165460019	165461781	msh2.rep2_peak_330
chr1	165634407	165634882	msh2.rep2_peak_331
chr1	165652746	165653061	msh2.rep2_peak_332
chr1	166002835	166003426	msh2.rep2_peak_333
chr1	166124990	166125692	msh2.rep2_peak_334
chr1	166135208	166135601	msh2.rep2_peak_335
chr1	167270642	167270911	msh2.rep2_peak_336
chr1	167284784	167285270	msh2.rep2_peak_337
chr1	167334293	167334592	msh2.rep2_peak_338
chr1	170867553	170867908	msh2.rep2_peak_339
chr1	170885208	170885492	msh2.rep2_peak_340
chr1	171064352	171064687	msh2.rep2_peak_341
chr1	171102900	171103762	msh2.rep2_peak_342
chr1	171111123	171111390	msh2.rep2_peak_343
chr1	171246839	171247363	msh2.rep2_peak_344
chr1	171287764	171288104	msh2.rep2_peak_345
chr1	171294527	171294798	msh2.rep2_peak_346
chr1	171328933	171329226	msh2.rep2_peak_347
chr1	171411025	171411725	msh2.rep2_peak_348
chr1	171500390	171503889	msh2.rep2_peak_349
chr1	172082601	172083091	msh2.rep2_peak_350
chr1	172126379	172126728	msh2.rep2_peak_351
chr1	172656916	172657872	msh2.rep2_peak_352
chr1	174550640	174550904	msh2.rep2_peak_353
chr1	177719107	177719482	msh2.rep2_peak_354
chr1	178318524	178318875	msh2.rep2_peak_355
chr1	178348349	178348859	msh2.rep2_peak_356
chr1	178360509	178361198	msh2.rep2_peak_357
chr1	178405693	178406157	msh2.rep2_peak_358
chr1	179087189	179087647	msh2.rep2_peak_359
chr1	179198361	179199015	msh2.rep2_peak_360
chr1	179668068	179668572	msh2.rep2_peak_361
chr1	179844998	179846053	msh2.rep2_peak_362
chr1	179847887	179848181	msh2.rep2_peak_363
chr1	180387195	180387710	msh2.rep2_peak_364
chr1	180570954	180571481	msh2.rep2_peak_365
chr1	180793784	180794302	msh2.rep2_peak_366
chr1	180813599	180814162	msh2.rep2_peak_367
chr1	180850960	180851245	msh2.rep2_peak_368
chr1	180874081	180874330	msh2.rep2_peak_369
chr1	180888633	180889496	msh2.rep2_peak_370
chr1	180933875	180934182	msh2.rep2_peak_371
chr1	181144138	181144642	msh2.rep2_peak_372
chr1	181187318	181187616	msh2.rep2_peak_373
chr1	181742392	181742879	msh2.rep2_peak_374
chr1	182020153	182020815	msh2.rep2_peak_375
chr1	182030243	182030865	msh2.rep2_peak_376
chr1	182103238	182103521	msh2.rep2_peak_377
chr1	182124500	182125305	msh2.rep2_peak_378
chr1	182181517	182182646	msh2.rep2_peak_379
chr1	182282267	182282602	msh2.rep2_peak_380
chr1	182500578	182501151	msh2.rep2_peak_381
chr1	182517391	182518644	msh2.rep2_peak_382
chr1	185187469	185187725	msh2.rep2_peak_383
chr1	185328717	185329489	msh2.rep2_peak_384
chr1	185362813	185363227	msh2.rep2_peak_385
chr1	185533636	185533982	msh2.rep2_peak_386
chr1	189013405	189013690	msh2.rep2_peak_387
chr1	189727943	189728274	msh2.rep2_peak_388
chr1	189761622	189761977	msh2.rep2_peak_389
chr1	191026153	191026710	msh2.rep2_peak_390
chr1	191189981	191190329	msh2.rep2_peak_391
chr1	191317884	191318144	msh2.rep2_peak_392
chr1	191446120	191446489	msh2.rep2_peak_393
chr1	191575706	191576208	msh2.rep2_peak_394
chr1	191660976	191661342	msh2.rep2_peak_395
chr1	192630053	192630371	msh2.rep2_peak_396
chr1	192745414	192747506	msh2.rep2_peak_397
chr1	193035442	193035773	msh2.rep2_peak_398
chr1	193129958	193130427	msh2.rep2_peak_399
chr1	193504177	193504850	msh2.rep2_peak_400
chr10	3973111	3973915	msh2.rep2_peak_401
chr10	4111318	4111926	msh2.rep2_peak_402
chr10	4242366	4243402	msh2.rep2_peak_403
chr10	4265859	4266547	msh2.rep2_peak_404
chr10	4289606	4289882	msh2.rep2_peak_405
chr10	4333409	4334570	msh2.rep2_peak_406
chr10	4372033	4372441	msh2.rep2_peak_407
chr10	4373634	4374058	msh2.rep2_peak_408
chr10	4375175	4376867	msh2.rep2_peak_409
chr10	4386238	4386713	msh2.rep2_peak_410
chr10	4432227	4432785	msh2.rep2_peak_411
chr10	4910915	4911290	msh2.rep2_peak_412
chr10	5037525	5037820	msh2.rep2_peak_413
chr10	5805655	5805927	msh2.rep2_peak_414
chr10	5823241	5824380	msh2.rep2_peak_415
chr10	7725857	7726274	msh2.rep2_peak_416
chr10	8551881	8552529	msh2.rep2_peak_417
chr10	8889413	8889776	msh2.rep2_peak_418
chr10	10996645	10997136	msh2.rep2_peak_419
chr10	11280607	11281323	msh2.rep2_peak_420
chr10	11801023	11802073	msh2.rep2_peak_421
chr10	12550064	12550530	msh2.rep2_peak_422
chr10	13552871	13553199	msh2.rep2_peak_423
chr10	17575955	17576681	msh2.rep2_peak_424
chr10	17579515	17579848	msh2.rep2_peak_425
chr10	17796035	17796411	msh2.rep2_peak_426
chr10	18022863	18023114	msh2.rep2_peak_427
chr10	19014419	19015669	msh2.rep2_peak_428
chr10	19188102	19188447	msh2.rep2_peak_429
chr10	20073452	20073743	msh2.rep2_peak_430
chr10	20090200	20090633	msh2.rep2_peak_431
chr10	20148546	20148868	msh2.rep2_peak_432
chr10	20312183	20313033	msh2.rep2_peak_433
chr10	21100963	21102279	msh2.rep2_peak_434
chr10	21923532	21923806	msh2.rep2_peak_435
chr10	23143438	23143721	msh2.rep2_peak_436
chr10	23812369	23813726	msh2.rep2_peak_437
chr10	24046695	24046957	msh2.rep2_peak_438
chr10	24312239	24312578	msh2.rep2_peak_439
chr10	24590756	24591403	msh2.rep2_peak_440
chr10	24615944	24616735	msh2.rep2_peak_441
chr10	24797272	24797545	msh2.rep2_peak_442
chr10	24869602	24870101	msh2.rep2_peak_443
chr10	25219202	25219464	msh2.rep2_peak_444
chr10	25314058	25314439	msh2.rep2_peak_445
chr10	26653098	26653667	msh2.rep2_peak_446
chr10	26938449	26938698	msh2.rep2_peak_447
chr10	27994637	27995275	msh2.rep2_peak_448
chr10	28013554	28014642	msh2.rep2_peak_449
chr10	30618304	30618850	msh2.rep2_peak_450
chr10	30627779	30628522	msh2.rep2_peak_451
chr10	30737403	30737766	msh2.rep2_peak_452
chr10	33375562	33375934	msh2.rep2_peak_453
chr10	33419430	33419686	msh2.rep2_peak_454
chr10	34019257	34019811	msh2.rep2_peak_455
chr10	34233729	34234554	msh2.rep2_peak_456
chr10	34282198	34282651	msh2.rep2_peak_457
chr10	35626633	35626950	msh2.rep2_peak_458
chr10	36934967	36936177	msh2.rep2_peak_459
chr10	37139446	37141141	msh2.rep2_peak_460
chr10	38609787	38610622	msh2.rep2_peak_461
chr10	38850155	38850590	msh2.rep2_peak_462
chr10	39106845	39107298	msh2.rep2_peak_463
chr10	39140973	39141223	msh2.rep2_peak_464
chr10	39502242	39504125	msh2.rep2_peak_465
chr10	39592609	39592886	msh2.rep2_peak_466
chr10	39613064	39613466	msh2.rep2_peak_467
chr10	39731441	39733023	msh2.rep2_peak_468
chr10	39978281	39978559	msh2.rep2_peak_469
chr10	40212562	40213054	msh2.rep2_peak_470
chr10	40257504	40259977	msh2.rep2_peak_471
chr10	40302036	40302654	msh2.rep2_peak_472
chr10	40348846	40349318	msh2.rep2_peak_473
chr10	40362884	40363173	msh2.rep2_peak_474
chr10	40816297	40816555	msh2.rep2_peak_475
chr10	41490605	41491552	msh2.rep2_peak_476
chr10	41792395	41792647	msh2.rep2_peak_477
chr10	41809670	41810516	msh2.rep2_peak_478
chr10	41997759	41998121	msh2.rep2_peak_479
chr10	42273823	42274458	msh2.rep2_peak_480
chr10	42277873	42278290	msh2.rep2_peak_481
chr10	42475083	42475373	msh2.rep2_peak_482
chr10	42477197	42478383	msh2.rep2_peak_483
chr10	42501869	42502280	msh2.rep2_peak_484
chr10	42678839	42679096	msh2.rep2_peak_485
chr10	42697022	42697282	msh2.rep2_peak_486
chr10	42842003	42842600	msh2.rep2_peak_487
chr10	43396923	43397295	msh2.rep2_peak_488
chr10	43479713	43480068	msh2.rep2_peak_489
chr10	43540903	43541299	msh2.rep2_peak_490
chr10	43742548	43743238	msh2.rep2_peak_491
chr10	44268201	44268588	msh2.rep2_peak_492
chr10	44391772	44392315	msh2.rep2_peak_493
chr10	44458761	44459065	msh2.rep2_peak_494
chr10	44685503	44686209	msh2.rep2_peak_495
chr10	49417376	49417753	msh2.rep2_peak_496
chr10	49908232	49908498	msh2.rep2_peak_497
chr10	50591707	50591963	msh2.rep2_peak_498
chr10	51463739	51464048	msh2.rep2_peak_499
chr10	53150267	53150545	msh2.rep2_peak_500
chr10	56374224	56374722	msh2.rep2_peak_501
chr10	56426297	56426723	msh2.rep2_peak_502
chr10	58323022	58323533	msh2.rep2_peak_503
chr10	58446639	58446904	msh2.rep2_peak_504
chr10	58496610	58498125	msh2.rep2_peak_505
chr10	59221232	59221645	msh2.rep2_peak_506
chr10	59323301	59323801	msh2.rep2_peak_507
chr10	59702482	59702848	msh2.rep2_peak_508
chr10	59753517	59753907	msh2.rep2_peak_509
chr10	59879500	59879834	msh2.rep2_peak_510
chr10	60141852	60142130	msh2.rep2_peak_511
chr10	60175428	60175733	msh2.rep2_peak_512
chr10	60213284	60213614	msh2.rep2_peak_513
chr10	60346701	60347524	msh2.rep2_peak_514
chr10	60724706	60725037	msh2.rep2_peak_515
chr10	60768548	60768970	msh2.rep2_peak_516
chr10	60831398	60831710	msh2.rep2_peak_517
chr10	61147404	61148051	msh2.rep2_peak_518
chr10	61236931	61237331	msh2.rep2_peak_519
chr10	61315278	61315747	msh2.rep2_peak_520
chr10	61359667	61360476	msh2.rep2_peak_521
chr10	61394119	61394793	msh2.rep2_peak_522
chr10	61402612	61403163	msh2.rep2_peak_523
chr10	61415610	61416335	msh2.rep2_peak_524
chr10	61782530	61782961	msh2.rep2_peak_525
chr10	61928889	61929568	msh2.rep2_peak_526
chr10	62217153	62217488	msh2.rep2_peak_527
chr10	62261177	62261452	msh2.rep2_peak_528
chr10	62314195	62314488	msh2.rep2_peak_529
chr10	62340303	62340736	msh2.rep2_peak_530
chr10	62449415	62450055	msh2.rep2_peak_531
chr10	62602167	62602620	msh2.rep2_peak_532
chr10	62792003	62792439	msh2.rep2_peak_533
chr10	62884615	62884869	msh2.rep2_peak_534
chr10	62892849	62893175	msh2.rep2_peak_535
chr10	62897066	62898193	msh2.rep2_peak_536
chr10	62901779	62902538	msh2.rep2_peak_537
chr10	62920421	62920741	msh2.rep2_peak_538
chr10	62979555	62981642	msh2.rep2_peak_539
chr10	63057243	63057588	msh2.rep2_peak_540
chr10	63177391	63177750	msh2.rep2_peak_541
chr10	63182421	63182729	msh2.rep2_peak_542
chr10	63243822	63245012	msh2.rep2_peak_543
chr10	63316090	63316397	msh2.rep2_peak_544
chr10	66864236	66864740	msh2.rep2_peak_545
chr10	66913728	66914533	msh2.rep2_peak_546
chr10	66917814	66918942	msh2.rep2_peak_547
chr10	66920295	66920751	msh2.rep2_peak_548
chr10	66969776	66970072	msh2.rep2_peak_549
chr10	67003577	67004087	msh2.rep2_peak_550
chr10	67100346	67100706	msh2.rep2_peak_551
chr10	67535367	67536221	msh2.rep2_peak_552
chr10	67979795	67980908	msh2.rep2_peak_553
chr10	68115055	68115416	msh2.rep2_peak_554
chr10	68136798	68138019	msh2.rep2_peak_555
chr10	68180056	68180388	msh2.rep2_peak_556
chr10	68196307	68196780	msh2.rep2_peak_557
chr10	68345684	68345998	msh2.rep2_peak_558
chr10	68541488	68541911	msh2.rep2_peak_559
chr10	69324891	69325151	msh2.rep2_peak_560
chr10	69574385	69574668	msh2.rep2_peak_561
chr10	69859924	69860357	msh2.rep2_peak_562
chr10	70367994	70368284	msh2.rep2_peak_563
chr10	70841265	70843651	msh2.rep2_peak_564
chr10	71226249	71226501	msh2.rep2_peak_565
chr10	71237739	71238222	msh2.rep2_peak_566
chr10	71344608	71345319	msh2.rep2_peak_567
chr10	71448039	71448642	msh2.rep2_peak_568
chr10	72654420	72655146	msh2.rep2_peak_569
chr10	75780843	75781437	msh2.rep2_peak_570
chr10	76030741	76031001	msh2.rep2_peak_571
chr10	76045266	76045886	msh2.rep2_peak_572
chr10	76237770	76238110	msh2.rep2_peak_573
chr10	76260629	76260920	msh2.rep2_peak_574
chr10	76468697	76469819	msh2.rep2_peak_575
chr10	77021591	77021926	msh2.rep2_peak_576
chr10	77123582	77124223	msh2.rep2_peak_577
chr10	77145710	77145959	msh2.rep2_peak_578
chr10	77192544	77193740	msh2.rep2_peak_579
chr10	77201865	77202134	msh2.rep2_peak_580
chr10	77418354	77418687	msh2.rep2_peak_581
chr10	77605925	77606431	msh2.rep2_peak_582
chr10	77627494	77627800	msh2.rep2_peak_583
chr10	78018818	78019142	msh2.rep2_peak_584
chr10	78169546	78170248	msh2.rep2_peak_585
chr10	78244717	78245155	msh2.rep2_peak_586
chr10	78574305	78574806	msh2.rep2_peak_587
chr10	79042520	79042836	msh2.rep2_peak_588
chr10	79668852	79669955	msh2.rep2_peak_589
chr10	79681620	79682005	msh2.rep2_peak_590
chr10	79780097	79780640	msh2.rep2_peak_591
chr10	79784033	79784412	msh2.rep2_peak_592
chr10	79793326	79794912	msh2.rep2_peak_593
chr10	79840810	79841421	msh2.rep2_peak_594
chr10	79853909	79854929	msh2.rep2_peak_595
chr10	79857586	79857894	msh2.rep2_peak_596
chr10	79908782	79909284	msh2.rep2_peak_597
chr10	79926972	79927572	msh2.rep2_peak_598
chr10	79959588	79960359	msh2.rep2_peak_599
chr10	80039524	80039905	msh2.rep2_peak_600
chr10	80050893	80052205	msh2.rep2_peak_601
chr10	80053233	80054168	msh2.rep2_peak_602
chr10	80114810	80115970	msh2.rep2_peak_603
chr10	80136997	80137331	msh2.rep2_peak_604
chr10	80147950	80149056	msh2.rep2_peak_605
chr10	80159746	80161259	msh2.rep2_peak_606
chr10	80167672	80168317	msh2.rep2_peak_607
chr10	80249059	80249479	msh2.rep2_peak_608
chr10	80295470	80295948	msh2.rep2_peak_609
chr10	80343143	80343462	msh2.rep2_peak_610
chr10	80398724	80399912	msh2.rep2_peak_611
chr10	80561541	80561850	msh2.rep2_peak_612
chr10	80577902	80578715	msh2.rep2_peak_613
chr10	80590382	80590772	msh2.rep2_peak_614
chr10	80622173	80623731	msh2.rep2_peak_615
chr10	80664545	80664797	msh2.rep2_peak_616
chr10	80676365	80676670	msh2.rep2_peak_617
chr10	80701806	80702076	msh2.rep2_peak_618
chr10	80798496	80798763	msh2.rep2_peak_619
chr10	80855166	80855570	msh2.rep2_peak_620
chr10	80917344	80918251	msh2.rep2_peak_621
chr10	80927926	80928823	msh2.rep2_peak_622
chr10	80940530	80940792	msh2.rep2_peak_623
chr10	80961159	80962210	msh2.rep2_peak_624
chr10	80998978	81000009	msh2.rep2_peak_625
chr10	81037154	81037604	msh2.rep2_peak_626
chr10	81069869	81070229	msh2.rep2_peak_627
chr10	81105281	81106229	msh2.rep2_peak_628
chr10	81141473	81141876	msh2.rep2_peak_629
chr10	81145630	81146122	msh2.rep2_peak_630
chr10	81167757	81169013	msh2.rep2_peak_631
chr10	81229981	81230264	msh2.rep2_peak_632
chr10	81285321	81286187	msh2.rep2_peak_633
chr10	81292435	81292907	msh2.rep2_peak_634
chr10	81320302	81321300	msh2.rep2_peak_635
chr10	81420612	81420896	msh2.rep2_peak_636
chr10	81570662	81571044	msh2.rep2_peak_637
chr10	81627391	81627652	msh2.rep2_peak_638
chr10	82082421	82083524	msh2.rep2_peak_639
chr10	84549624	84549968	msh2.rep2_peak_640
chr10	84621807	84622881	msh2.rep2_peak_641
chr10	84754748	84755676	msh2.rep2_peak_642
chr10	84910943	84911219	msh2.rep2_peak_643
chr10	85538871	85540166	msh2.rep2_peak_644
chr10	85829160	85829413	msh2.rep2_peak_645
chr10	86021735	86022400	msh2.rep2_peak_646
chr10	86685446	86685720	msh2.rep2_peak_647
chr10	86705166	86706501	msh2.rep2_peak_648
chr10	88731037	88731727	msh2.rep2_peak_649
chr10	88826544	88826918	msh2.rep2_peak_650
chr10	89470632	89471547	msh2.rep2_peak_651
chr10	91082317	91083150	msh2.rep2_peak_652
chr10	91123908	91124249	msh2.rep2_peak_653
chr10	91171638	91172046	msh2.rep2_peak_654
chr10	91181815	91182426	msh2.rep2_peak_655
chr10	91270274	91271443	msh2.rep2_peak_656
chr10	91418623	91418941	msh2.rep2_peak_657
chr10	93160757	93161145	msh2.rep2_peak_658
chr10	93165872	93166646	msh2.rep2_peak_659
chr10	93242100	93242479	msh2.rep2_peak_660
chr10	93364300	93364692	msh2.rep2_peak_661
chr10	93453210	93453769	msh2.rep2_peak_662
chr10	93818773	93820213	msh2.rep2_peak_663
chr10	93889605	93889874	msh2.rep2_peak_664
chr10	94953309	94954465	msh2.rep2_peak_665
chr10	95217882	95218235	msh2.rep2_peak_666
chr10	95219323	95220865	msh2.rep2_peak_667
chr10	95258122	95258408	msh2.rep2_peak_668
chr10	95310856	95311246	msh2.rep2_peak_669
chr10	95415272	95417474	msh2.rep2_peak_670
chr10	95455869	95456468	msh2.rep2_peak_671
chr10	95689647	95689974	msh2.rep2_peak_672
chr10	95862232	95862945	msh2.rep2_peak_673
chr10	95891284	95892426	msh2.rep2_peak_674
chr10	96080591	96080936	msh2.rep2_peak_675
chr10	96721132	96721614	msh2.rep2_peak_676
chr10	98914170	98915350	msh2.rep2_peak_677
chr10	99263182	99263545	msh2.rep2_peak_678
chr10	99353333	99353968	msh2.rep2_peak_679
chr10	99599324	99599924	msh2.rep2_peak_680
chr10	109521772	109522161	msh2.rep2_peak_681
chr10	110855910	110856205	msh2.rep2_peak_682
chr10	110920002	110920435	msh2.rep2_peak_683
chr10	110931700	110932065	msh2.rep2_peak_684
chr10	111000618	111000908	msh2.rep2_peak_685
chr10	111164490	111164941	msh2.rep2_peak_686
chr10	111389816	111390181	msh2.rep2_peak_687
chr10	111433471	111433763	msh2.rep2_peak_688
chr10	111575215	111576784	msh2.rep2_peak_689
chr10	111842168	111843452	msh2.rep2_peak_690
chr10	111855485	111855771	msh2.rep2_peak_691
chr10	112229413	112229693	msh2.rep2_peak_692
chr10	112917368	112917643	msh2.rep2_peak_693
chr10	112928694	112929131	msh2.rep2_peak_694
chr10	115251236	115251682	msh2.rep2_peak_695
chr10	115271473	115271787	msh2.rep2_peak_696
chr10	115384465	115384789	msh2.rep2_peak_697
chr10	116562254	116562968	msh2.rep2_peak_698
chr10	116581376	116581848	msh2.rep2_peak_699
chr10	117417698	117418217	msh2.rep2_peak_700
chr10	117432445	117433230	msh2.rep2_peak_701
chr10	117455092	117455453	msh2.rep2_peak_702
chr10	117665391	117665704	msh2.rep2_peak_703
chr10	117688573	117689602	msh2.rep2_peak_704
chr10	117709813	117710225	msh2.rep2_peak_705
chr10	117915318	117915781	msh2.rep2_peak_706
chr10	117925542	117926096	msh2.rep2_peak_707
chr10	117952290	117953356	msh2.rep2_peak_708
chr10	119080834	119081217	msh2.rep2_peak_709
chr10	119231464	119231837	msh2.rep2_peak_710
chr10	119239389	119240485	msh2.rep2_peak_711
chr10	119244246	119244525	msh2.rep2_peak_712
chr10	120112620	120113044	msh2.rep2_peak_713
chr10	120159903	120160788	msh2.rep2_peak_714
chr10	120170408	120172450	msh2.rep2_peak_715
chr10	120660489	120660931	msh2.rep2_peak_716
chr10	120857617	120857985	msh2.rep2_peak_717
chr10	121033909	121034173	msh2.rep2_peak_718
chr10	121476536	121476825	msh2.rep2_peak_719
chr10	121510269	121510547	msh2.rep2_peak_720
chr10	122097068	122097399	msh2.rep2_peak_721
chr10	126971784	126972222	msh2.rep2_peak_722
chr10	126978310	126978937	msh2.rep2_peak_723
chr10	127041835	127042124	msh2.rep2_peak_724
chr10	127063243	127063737	msh2.rep2_peak_725
chr10	127070124	127070454	msh2.rep2_peak_726
chr10	127120967	127121960	msh2.rep2_peak_727
chr10	127152578	127153001	msh2.rep2_peak_728
chr10	127164848	127165180	msh2.rep2_peak_729
chr10	127170914	127171232	msh2.rep2_peak_730
chr10	127188435	127189050	msh2.rep2_peak_731
chr10	127211071	127211831	msh2.rep2_peak_732
chr10	127219479	127219781	msh2.rep2_peak_733
chr10	127262864	127263888	msh2.rep2_peak_734
chr10	127265062	127265349	msh2.rep2_peak_735
chr10	127289765	127290591	msh2.rep2_peak_736
chr10	127312366	127312838	msh2.rep2_peak_737
chr10	127338991	127339532	msh2.rep2_peak_738
chr10	127512037	127513097	msh2.rep2_peak_739
chr10	127621403	127622185	msh2.rep2_peak_740
chr10	127641952	127642231	msh2.rep2_peak_741
chr10	127667936	127668985	msh2.rep2_peak_742
chr10	127674788	127675104	msh2.rep2_peak_743
chr10	127785476	127786166	msh2.rep2_peak_744
chr10	128035295	128035874	msh2.rep2_peak_745
chr10	128096726	128097828	msh2.rep2_peak_746
chr10	128187086	128188691	msh2.rep2_peak_747
chr10	128211800	128213034	msh2.rep2_peak_748
chr10	128247041	128247502	msh2.rep2_peak_749
chr10	128302946	128303847	msh2.rep2_peak_750
chr10	128411485	128411991	msh2.rep2_peak_751
chr10	128524810	128526088	msh2.rep2_peak_752
chr10	128547442	128547991	msh2.rep2_peak_753
chr10	128549082	128549339	msh2.rep2_peak_754
chr10	128588874	128590628	msh2.rep2_peak_755
chr10	128704591	128705152	msh2.rep2_peak_756
chr10	128736796	128737718	msh2.rep2_peak_757
chr10	128742630	128742917	msh2.rep2_peak_758
chr10	128805148	128805731	msh2.rep2_peak_759
chr10	128900731	128901133	msh2.rep2_peak_760
chr10	128908653	128909712	msh2.rep2_peak_761
chr10	128947714	128948158	msh2.rep2_peak_762
chr10	129189348	129189604	msh2.rep2_peak_763
chr10	130419992	130420678	msh2.rep2_peak_764
chr10	130470133	130470592	msh2.rep2_peak_765
chr11	3193027	3193692	msh2.rep2_peak_766
chr11	3266189	3266714	msh2.rep2_peak_767
chr11	3331825	3332104	msh2.rep2_peak_768
chr11	3348730	3349051	msh2.rep2_peak_769
chr11	3408936	3409418	msh2.rep2_peak_770
chr11	3452049	3452551	msh2.rep2_peak_771
chr11	3648962	3649918	msh2.rep2_peak_772
chr11	3818364	3818689	msh2.rep2_peak_773
chr11	3894959	3895255	msh2.rep2_peak_774
chr11	3954975	3955653	msh2.rep2_peak_775
chr11	3963690	3964229	msh2.rep2_peak_776
chr11	4217804	4218345	msh2.rep2_peak_777
chr11	4302317	4302718	msh2.rep2_peak_778
chr11	4463053	4463642	msh2.rep2_peak_779
chr11	4803038	4803498	msh2.rep2_peak_780
chr11	4805326	4806510	msh2.rep2_peak_781
chr11	4861141	4862149	msh2.rep2_peak_782
chr11	4883081	4883353	msh2.rep2_peak_783
chr11	4895018	4895339	msh2.rep2_peak_784
chr11	5098131	5100029	msh2.rep2_peak_785
chr11	5542095	5542436	msh2.rep2_peak_786
chr11	5762121	5762483	msh2.rep2_peak_787
chr11	5837648	5838283	msh2.rep2_peak_788
chr11	5942384	5943229	msh2.rep2_peak_789
chr11	6200113	6200460	msh2.rep2_peak_790
chr11	6267728	6268135	msh2.rep2_peak_791
chr11	6291646	6292594	msh2.rep2_peak_792
chr11	6415925	6416817	msh2.rep2_peak_793
chr11	6444389	6444797	msh2.rep2_peak_794
chr11	6773013	6774065	msh2.rep2_peak_795
chr11	6894566	6895876	msh2.rep2_peak_796
chr11	7423359	7424081	msh2.rep2_peak_797
chr11	8569438	8570010	msh2.rep2_peak_798
chr11	8575913	8576279	msh2.rep2_peak_799
chr11	8587392	8587941	msh2.rep2_peak_800
chr11	8634951	8636107	msh2.rep2_peak_801
chr11	8664177	8664447	msh2.rep2_peak_802
chr11	8692973	8693499	msh2.rep2_peak_803
chr11	9010848	9011255	msh2.rep2_peak_804
chr11	9116118	9116387	msh2.rep2_peak_805
chr11	11097727	11098721	msh2.rep2_peak_806
chr11	11809031	11809745	msh2.rep2_peak_807
chr11	11822680	11823023	msh2.rep2_peak_808
chr11	12913300	12913610	msh2.rep2_peak_809
chr11	13005255	13005770	msh2.rep2_peak_810
chr11	15221993	15222242	msh2.rep2_peak_811
chr11	16345366	16345667	msh2.rep2_peak_812
chr11	16607950	16608246	msh2.rep2_peak_813
chr11	16676039	16676294	msh2.rep2_peak_814
chr11	17937739	17938157	msh2.rep2_peak_815
chr11	19018923	19019856	msh2.rep2_peak_816
chr11	19074345	19074627	msh2.rep2_peak_817
chr11	19846772	19849032	msh2.rep2_peak_818
chr11	19917415	19918143	msh2.rep2_peak_819
chr11	19919894	19920687	msh2.rep2_peak_820
chr11	19924051	19924306	msh2.rep2_peak_821
chr11	19987203	19987470	msh2.rep2_peak_822
chr11	20116635	20117493	msh2.rep2_peak_823
chr11	20137937	20139815	msh2.rep2_peak_824
chr11	20201074	20201958	msh2.rep2_peak_825
chr11	20231276	20231656	msh2.rep2_peak_826
chr11	20331534	20333354	msh2.rep2_peak_827
chr11	20395981	20396650	msh2.rep2_peak_828
chr11	20477398	20477941	msh2.rep2_peak_829
chr11	22512423	22513491	msh2.rep2_peak_830
chr11	22600452	22600814	msh2.rep2_peak_831
chr11	22607050	22608026	msh2.rep2_peak_832
chr11	22610482	22611008	msh2.rep2_peak_833
chr11	22617491	22617844	msh2.rep2_peak_834
chr11	22791901	22792176	msh2.rep2_peak_835
chr11	22799925	22800304	msh2.rep2_peak_836
chr11	22829996	22830527	msh2.rep2_peak_837
chr11	22859297	22860475	msh2.rep2_peak_838
chr11	22949174	22949591	msh2.rep2_peak_839
chr11	22981885	22982819	msh2.rep2_peak_840
chr11	23067624	23068445	msh2.rep2_peak_841
chr11	23255100	23256030	msh2.rep2_peak_842
chr11	23305985	23306508	msh2.rep2_peak_843
chr11	23497800	23498304	msh2.rep2_peak_844
chr11	23665537	23666585	msh2.rep2_peak_845
chr11	24951100	24951476	msh2.rep2_peak_846
chr11	25473788	25474219	msh2.rep2_peak_847
chr11	28583975	28584419	msh2.rep2_peak_848
chr11	29373493	29373930	msh2.rep2_peak_849
chr11	29526180	29526485	msh2.rep2_peak_850
chr11	29548084	29548356	msh2.rep2_peak_851
chr11	30026012	30026357	msh2.rep2_peak_852
chr11	30197896	30198450	msh2.rep2_peak_853
chr11	30319091	30320087	msh2.rep2_peak_854
chr11	30491777	30492287	msh2.rep2_peak_855
chr11	30749347	30750685	msh2.rep2_peak_856
chr11	31369920	31370238	msh2.rep2_peak_857
chr11	31774706	31775103	msh2.rep2_peak_858
chr11	31870389	31870645	msh2.rep2_peak_859
chr11	32835086	32835456	msh2.rep2_peak_860
chr11	33162446	33163742	msh2.rep2_peak_861
chr11	33200282	33201577	msh2.rep2_peak_862
chr11	33527321	33528081	msh2.rep2_peak_863
chr11	35151439	35151754	msh2.rep2_peak_864
chr11	35415653	35415991	msh2.rep2_peak_865
chr11	40694714	40694991	msh2.rep2_peak_866
chr11	43425974	43426513	msh2.rep2_peak_867
chr11	44470367	44470650	msh2.rep2_peak_868
chr11	44621764	44622127	msh2.rep2_peak_869
chr11	44707357	44707944	msh2.rep2_peak_870
chr11	44709259	44709868	msh2.rep2_peak_871
chr11	44746726	44747047	msh2.rep2_peak_872
chr11	44761281	44761827	msh2.rep2_peak_873
chr11	45885998	45886909	msh2.rep2_peak_874
chr11	45979933	45980274	msh2.rep2_peak_875
chr11	46056038	46056480	msh2.rep2_peak_876
chr11	46068772	46069347	msh2.rep2_peak_877
chr11	46436893	46437600	msh2.rep2_peak_878
chr11	48775658	48775993	msh2.rep2_peak_879
chr11	48787473	48787933	msh2.rep2_peak_880
chr11	48817106	48817498	msh2.rep2_peak_881
chr11	48833863	48834358	msh2.rep2_peak_882
chr11	48835600	48836047	msh2.rep2_peak_883
chr11	48838321	48838680	msh2.rep2_peak_884
chr11	49203385	49203896	msh2.rep2_peak_885
chr11	49243963	49244437	msh2.rep2_peak_886
chr11	50174611	50174877	msh2.rep2_peak_887
chr11	50292212	50292612	msh2.rep2_peak_888
chr11	50325933	50326208	msh2.rep2_peak_889
chr11	50371436	50372071	msh2.rep2_peak_890
chr11	50377155	50378567	msh2.rep2_peak_891
chr11	50778856	50779185	msh2.rep2_peak_892
chr11	50897376	50897671	msh2.rep2_peak_893
chr11	51289737	51290709	msh2.rep2_peak_894
chr11	51584314	51584852	msh2.rep2_peak_895
chr11	51605651	51606306	msh2.rep2_peak_896
chr11	51635540	51636283	msh2.rep2_peak_897
chr11	51637881	51638391	msh2.rep2_peak_898
chr11	51650465	51651233	msh2.rep2_peak_899
chr11	51688275	51689186	msh2.rep2_peak_900
chr11	51703397	51703805	msh2.rep2_peak_901
chr11	51785847	51786114	msh2.rep2_peak_902
chr11	51967505	51967877	msh2.rep2_peak_903
chr11	51999640	52000733	msh2.rep2_peak_904
chr11	52055779	52056057	msh2.rep2_peak_905
chr11	52098537	52099559	msh2.rep2_peak_906
chr11	52224229	52224791	msh2.rep2_peak_907
chr11	52231799	52232107	msh2.rep2_peak_908
chr11	53196492	53196823	msh2.rep2_peak_909
chr11	53202398	53202697	msh2.rep2_peak_910
chr11	53299108	53301552	msh2.rep2_peak_911
chr11	53324392	53324700	msh2.rep2_peak_912
chr11	53519572	53520081	msh2.rep2_peak_913
chr11	53800045	53800338	msh2.rep2_peak_914
chr11	53891518	53891910	msh2.rep2_peak_915
chr11	54437970	54438585	msh2.rep2_peak_916
chr11	54787420	54788118	msh2.rep2_peak_917
chr11	54866144	54866808	msh2.rep2_peak_918
chr11	54955824	54956115	msh2.rep2_peak_919
chr11	55097806	55098089	msh2.rep2_peak_920
chr11	55460761	55461582	msh2.rep2_peak_921
chr11	55468163	55469449	msh2.rep2_peak_922
chr11	57645023	57645400	msh2.rep2_peak_923
chr11	57657686	57657944	msh2.rep2_peak_924
chr11	57799142	57799733	msh2.rep2_peak_925
chr11	57820122	57820403	msh2.rep2_peak_926
chr11	57957051	57957484	msh2.rep2_peak_927
chr11	57962437	57963168	msh2.rep2_peak_928
chr11	58102660	58104144	msh2.rep2_peak_929
chr11	58171578	58171927	msh2.rep2_peak_930
chr11	58239285	58239612	msh2.rep2_peak_931
chr11	58301858	58302915	msh2.rep2_peak_932
chr11	58330438	58331002	msh2.rep2_peak_933
chr11	58938882	58939228	msh2.rep2_peak_934
chr11	59094349	59094601	msh2.rep2_peak_935
chr11	59202556	59202914	msh2.rep2_peak_936
chr11	59208262	59209635	msh2.rep2_peak_937
chr11	59228303	59228561	msh2.rep2_peak_938
chr11	59386459	59386778	msh2.rep2_peak_939
chr11	59471775	59472258	msh2.rep2_peak_940
chr11	59506248	59506652	msh2.rep2_peak_941
chr11	59681491	59681832	msh2.rep2_peak_942
chr11	59809545	59810480	msh2.rep2_peak_943
chr11	59839247	59839798	msh2.rep2_peak_944
chr11	60115036	60115697	msh2.rep2_peak_945
chr11	60176703	60177316	msh2.rep2_peak_946
chr11	60416977	60417492	msh2.rep2_peak_947
chr11	60537213	60537487	msh2.rep2_peak_948
chr11	60776672	60777470	msh2.rep2_peak_949
chr11	60868761	60869757	msh2.rep2_peak_950
chr11	60878769	60879715	msh2.rep2_peak_951
chr11	60913331	60913615	msh2.rep2_peak_952
chr11	60923327	60923651	msh2.rep2_peak_953
chr11	60931025	60931291	msh2.rep2_peak_954
chr11	60976739	60977118	msh2.rep2_peak_955
chr11	61174492	61175686	msh2.rep2_peak_956
chr11	61266927	61267315	msh2.rep2_peak_957
chr11	61296591	61297666	msh2.rep2_peak_958
chr11	61407532	61408391	msh2.rep2_peak_959
chr11	61761735	61762194	msh2.rep2_peak_960
chr11	62215271	62215549	msh2.rep2_peak_961
chr11	62428953	62429268	msh2.rep2_peak_962
chr11	62430432	62430794	msh2.rep2_peak_963
chr11	62458430	62458917	msh2.rep2_peak_964
chr11	62494688	62495029	msh2.rep2_peak_965
chr11	62510893	62513742	msh2.rep2_peak_966
chr11	62550427	62551478	msh2.rep2_peak_967
chr11	62602269	62602931	msh2.rep2_peak_968
chr11	62613745	62614164	msh2.rep2_peak_969
chr11	63213915	63214412	msh2.rep2_peak_970
chr11	63270955	63271951	msh2.rep2_peak_971
chr11	63920622	63920929	msh2.rep2_peak_972
chr11	66985162	66985504	msh2.rep2_peak_973
chr11	67017203	67018733	msh2.rep2_peak_974
chr11	67468015	67468925	msh2.rep2_peak_975
chr11	67966345	67966663	msh2.rep2_peak_976
chr11	68399540	68400823	msh2.rep2_peak_977
chr11	68432011	68432344	msh2.rep2_peak_978
chr11	68691398	68692293	msh2.rep2_peak_979
chr11	68852718	68854371	msh2.rep2_peak_980
chr11	68901404	68901692	msh2.rep2_peak_981
chr11	68984098	68984404	msh2.rep2_peak_982
chr11	69008205	69008712	msh2.rep2_peak_983
chr11	69016097	69016412	msh2.rep2_peak_984
chr11	69028960	69029415	msh2.rep2_peak_985
chr11	69040994	69041915	msh2.rep2_peak_986
chr11	69063236	69063716	msh2.rep2_peak_987
chr11	69073638	69074832	msh2.rep2_peak_988
chr11	69109624	69110845	msh2.rep2_peak_989
chr11	69134495	69134758	msh2.rep2_peak_990
chr11	69395449	69396090	msh2.rep2_peak_991
chr11	69399448	69399953	msh2.rep2_peak_992
chr11	69401298	69401595	msh2.rep2_peak_993
chr11	69411186	69412437	msh2.rep2_peak_994
chr11	69417582	69418239	msh2.rep2_peak_995
chr11	69546912	69547216	msh2.rep2_peak_996
chr11	69579346	69580217	msh2.rep2_peak_997
chr11	69581390	69582044	msh2.rep2_peak_998
chr11	69632392	69633001	msh2.rep2_peak_999
chr11	69666415	69666830	msh2.rep2_peak_1000
chr11	69681853	69682935	msh2.rep2_peak_1001
chr11	69703650	69704670	msh2.rep2_peak_1002
chr11	69758248	69759345	msh2.rep2_peak_1003
chr11	69806528	69806844	msh2.rep2_peak_1004
chr11	69837644	69838603	msh2.rep2_peak_1005
chr11	69877014	69877704	msh2.rep2_peak_1006
chr11	69894522	69894842	msh2.rep2_peak_1007
chr11	69980268	69980720	msh2.rep2_peak_1008
chr11	70000264	70001025	msh2.rep2_peak_1009
chr11	70213950	70214270	msh2.rep2_peak_1010
chr11	70230331	70230904	msh2.rep2_peak_1011
chr11	70410018	70410316	msh2.rep2_peak_1012
chr11	70432222	70432757	msh2.rep2_peak_1013
chr11	70525178	70525508	msh2.rep2_peak_1014
chr11	70646975	70647530	msh2.rep2_peak_1015
chr11	70653432	70655948	msh2.rep2_peak_1016
chr11	70681978	70682465	msh2.rep2_peak_1017
chr11	70844874	70845316	msh2.rep2_peak_1018
chr11	70960929	70961261	msh2.rep2_peak_1019
chr11	70980848	70981336	msh2.rep2_peak_1020
chr11	71597968	71598264	msh2.rep2_peak_1021
chr11	72287690	72288436	msh2.rep2_peak_1022
chr11	72420439	72420838	msh2.rep2_peak_1023
chr11	72538121	72538453	msh2.rep2_peak_1024
chr11	72569694	72570900	msh2.rep2_peak_1025
chr11	72576612	72576939	msh2.rep2_peak_1026
chr11	72606994	72607297	msh2.rep2_peak_1027
chr11	72795801	72796921	msh2.rep2_peak_1028
chr11	73047664	73048156	msh2.rep2_peak_1029
chr11	73176690	73177195	msh2.rep2_peak_1030
chr11	74536235	74536548	msh2.rep2_peak_1031
chr11	74548960	74549227	msh2.rep2_peak_1032
chr11	74554964	74556332	msh2.rep2_peak_1033
chr11	74649267	74649522	msh2.rep2_peak_1034
chr11	74724460	74724765	msh2.rep2_peak_1035
chr11	74830582	74832311	msh2.rep2_peak_1036
chr11	74837639	74837907	msh2.rep2_peak_1037
chr11	74848078	74848383	msh2.rep2_peak_1038
chr11	74925646	74925998	msh2.rep2_peak_1039
chr11	75165478	75165784	msh2.rep2_peak_1040
chr11	75170401	75170694	msh2.rep2_peak_1041
chr11	75172286	75173461	msh2.rep2_peak_1042
chr11	75383425	75383772	msh2.rep2_peak_1043
chr11	75467813	75468098	msh2.rep2_peak_1044
chr11	75531619	75531869	msh2.rep2_peak_1045
chr11	75679094	75679496	msh2.rep2_peak_1046
chr11	75732674	75733500	msh2.rep2_peak_1047
chr11	75761983	75762290	msh2.rep2_peak_1048
chr11	75836185	75836522	msh2.rep2_peak_1049
chr11	76217533	76217801	msh2.rep2_peak_1050
chr11	76351305	76351599	msh2.rep2_peak_1051
chr11	76406749	76407280	msh2.rep2_peak_1052
chr11	76437028	76437521	msh2.rep2_peak_1053
chr11	76482872	76483396	msh2.rep2_peak_1054
chr11	76623845	76624397	msh2.rep2_peak_1055
chr11	76763266	76763743	msh2.rep2_peak_1056
chr11	77215952	77216774	msh2.rep2_peak_1057
chr11	77497295	77497683	msh2.rep2_peak_1058
chr11	77515392	77516011	msh2.rep2_peak_1059
chr11	77606676	77607118	msh2.rep2_peak_1060
chr11	77630037	77630623	msh2.rep2_peak_1061
chr11	77673544	77673863	msh2.rep2_peak_1062
chr11	77785616	77786320	msh2.rep2_peak_1063
chr11	77893795	77894339	msh2.rep2_peak_1064
chr11	77903971	77905097	msh2.rep2_peak_1065
chr11	77906508	77906907	msh2.rep2_peak_1066
chr11	78031974	78032597	msh2.rep2_peak_1067
chr11	78115172	78115767	msh2.rep2_peak_1068
chr11	78163945	78164347	msh2.rep2_peak_1069
chr11	78165673	78166276	msh2.rep2_peak_1070
chr11	78176376	78176693	msh2.rep2_peak_1071
chr11	78178047	78179324	msh2.rep2_peak_1072
chr11	78183364	78183628	msh2.rep2_peak_1073
chr11	78189457	78189769	msh2.rep2_peak_1074
chr11	78194626	78195270	msh2.rep2_peak_1075
chr11	78301381	78301725	msh2.rep2_peak_1076
chr11	78358468	78358744	msh2.rep2_peak_1077
chr11	78397488	78397794	msh2.rep2_peak_1078
chr11	78536104	78536662	msh2.rep2_peak_1079
chr11	79002487	79002892	msh2.rep2_peak_1080
chr11	79146261	79146572	msh2.rep2_peak_1081
chr11	79253438	79254377	msh2.rep2_peak_1082
chr11	79338834	79339568	msh2.rep2_peak_1083
chr11	79715645	79716347	msh2.rep2_peak_1084
chr11	79731545	79731802	msh2.rep2_peak_1085
chr11	79962336	79962645	msh2.rep2_peak_1086
chr11	79974300	79977722	msh2.rep2_peak_1087
chr11	79992815	79994029	msh2.rep2_peak_1088
chr11	80065224	80065662	msh2.rep2_peak_1089
chr11	80080503	80081370	msh2.rep2_peak_1090
chr11	80089446	80089757	msh2.rep2_peak_1091
chr11	80183516	80183793	msh2.rep2_peak_1092
chr11	80377966	80378304	msh2.rep2_peak_1093
chr11	82387042	82387321	msh2.rep2_peak_1094
chr11	82631431	82631690	msh2.rep2_peak_1095
chr11	82763822	82764111	msh2.rep2_peak_1096
chr11	82908288	82908797	msh2.rep2_peak_1097
chr11	83271142	83273271	msh2.rep2_peak_1098
chr11	83298692	83299063	msh2.rep2_peak_1099
chr11	83302570	83302830	msh2.rep2_peak_1100
chr11	83440452	83441102	msh2.rep2_peak_1101
chr11	83472774	83473152	msh2.rep2_peak_1102
chr11	83753617	83753926	msh2.rep2_peak_1103
chr11	84513463	84513806	msh2.rep2_peak_1104
chr11	84819542	84819947	msh2.rep2_peak_1105
chr11	84846804	84847586	msh2.rep2_peak_1106
chr11	85140072	85140470	msh2.rep2_peak_1107
chr11	85241211	85241546	msh2.rep2_peak_1108
chr11	85392860	85393154	msh2.rep2_peak_1109
chr11	85441709	85441980	msh2.rep2_peak_1110
chr11	85714455	85714832	msh2.rep2_peak_1111
chr11	86533024	86533318	msh2.rep2_peak_1112
chr11	86575677	86576108	msh2.rep2_peak_1113
chr11	86757539	86758292	msh2.rep2_peak_1114
chr11	87403643	87404987	msh2.rep2_peak_1115
chr11	87423049	87424033	msh2.rep2_peak_1116
chr11	87426632	87428103	msh2.rep2_peak_1117
chr11	87442744	87444150	msh2.rep2_peak_1118
chr11	87448732	87450474	msh2.rep2_peak_1119
chr11	87462411	87463534	msh2.rep2_peak_1120
chr11	87471542	87472995	msh2.rep2_peak_1121
chr11	87763723	87764423	msh2.rep2_peak_1122
chr11	87986266	87986527	msh2.rep2_peak_1123
chr11	88139140	88139590	msh2.rep2_peak_1124
chr11	88161313	88162245	msh2.rep2_peak_1125
chr11	88187610	88187881	msh2.rep2_peak_1126
chr11	88307769	88308121	msh2.rep2_peak_1127
chr11	88549611	88549957	msh2.rep2_peak_1128
chr11	88555395	88555883	msh2.rep2_peak_1129
chr11	88566965	88567257	msh2.rep2_peak_1130
chr11	88581828	88583647	msh2.rep2_peak_1131
chr11	88623979	88624870	msh2.rep2_peak_1132
chr11	88689809	88690731	msh2.rep2_peak_1133
chr11	88696313	88696600	msh2.rep2_peak_1134
chr11	88718355	88718652	msh2.rep2_peak_1135
chr11	88841374	88843430	msh2.rep2_peak_1136
chr11	88864491	88864990	msh2.rep2_peak_1137
chr11	88973961	88974351	msh2.rep2_peak_1138
chr11	88993726	88994088	msh2.rep2_peak_1139
chr11	89020981	89021415	msh2.rep2_peak_1140
chr11	89060728	89061135	msh2.rep2_peak_1141
chr11	89067706	89068347	msh2.rep2_peak_1142
chr11	89100306	89100670	msh2.rep2_peak_1143
chr11	89303271	89303658	msh2.rep2_peak_1144
chr11	93886031	93886300	msh2.rep2_peak_1145
chr11	93967484	93968694	msh2.rep2_peak_1146
chr11	94133733	94134857	msh2.rep2_peak_1147
chr11	94140419	94140865	msh2.rep2_peak_1148
chr11	94159392	94159710	msh2.rep2_peak_1149
chr11	94163357	94163649	msh2.rep2_peak_1150
chr11	94321638	94322282	msh2.rep2_peak_1151
chr11	94653722	94654016	msh2.rep2_peak_1152
chr11	94656390	94656662	msh2.rep2_peak_1153
chr11	95084407	95085092	msh2.rep2_peak_1154
chr11	95106710	95107012	msh2.rep2_peak_1155
chr11	95258119	95259289	msh2.rep2_peak_1156
chr11	95309739	95310454	msh2.rep2_peak_1157
chr11	95311468	95311742	msh2.rep2_peak_1158
chr11	95384388	95384953	msh2.rep2_peak_1159
chr11	95413799	95414192	msh2.rep2_peak_1160
chr11	95514144	95514616	msh2.rep2_peak_1161
chr11	95520230	95520842	msh2.rep2_peak_1162
chr11	95532362	95532734	msh2.rep2_peak_1163
chr11	95540581	95540967	msh2.rep2_peak_1164
chr11	95544745	95545171	msh2.rep2_peak_1165
chr11	95585547	95586558	msh2.rep2_peak_1166
chr11	95827496	95827769	msh2.rep2_peak_1167
chr11	95858639	95859830	msh2.rep2_peak_1168
chr11	95955366	95955970	msh2.rep2_peak_1169
chr11	96005815	96007547	msh2.rep2_peak_1170
chr11	96017934	96018326	msh2.rep2_peak_1171
chr11	96065061	96065396	msh2.rep2_peak_1172
chr11	96139673	96140293	msh2.rep2_peak_1173
chr11	96189612	96190561	msh2.rep2_peak_1174
chr11	96193049	96194032	msh2.rep2_peak_1175
chr11	96202884	96203514	msh2.rep2_peak_1176
chr11	96251074	96251598	msh2.rep2_peak_1177
chr11	96318228	96319348	msh2.rep2_peak_1178
chr11	96354634	96354943	msh2.rep2_peak_1179
chr11	96666750	96667107	msh2.rep2_peak_1180
chr11	96696848	96697465	msh2.rep2_peak_1181
chr11	96713502	96713874	msh2.rep2_peak_1182
chr11	96789140	96789620	msh2.rep2_peak_1183
chr11	96828894	96830393	msh2.rep2_peak_1184
chr11	96950895	96951179	msh2.rep2_peak_1185
chr11	97017993	97019536	msh2.rep2_peak_1186
chr11	97088087	97088608	msh2.rep2_peak_1187
chr11	97115005	97115606	msh2.rep2_peak_1188
chr11	97188363	97188758	msh2.rep2_peak_1189
chr11	97279668	97280828	msh2.rep2_peak_1190
chr11	97292353	97293066	msh2.rep2_peak_1191
chr11	97308993	97311380	msh2.rep2_peak_1192
chr11	97315557	97315915	msh2.rep2_peak_1193
chr11	97400306	97400665	msh2.rep2_peak_1194
chr11	97412144	97412584	msh2.rep2_peak_1195
chr11	97415049	97415737	msh2.rep2_peak_1196
chr11	97471223	97471650	msh2.rep2_peak_1197
chr11	97476358	97476638	msh2.rep2_peak_1198
chr11	97579126	97579422	msh2.rep2_peak_1199
chr11	97598118	97598375	msh2.rep2_peak_1200
chr11	97625588	97625955	msh2.rep2_peak_1201
chr11	97628778	97629703	msh2.rep2_peak_1202
chr11	97635252	97635721	msh2.rep2_peak_1203
chr11	97661656	97662476	msh2.rep2_peak_1204
chr11	97699161	97699887	msh2.rep2_peak_1205
chr11	97703221	97703473	msh2.rep2_peak_1206
chr11	97744884	97745215	msh2.rep2_peak_1207
chr11	97782147	97782718	msh2.rep2_peak_1208
chr11	97799887	97800228	msh2.rep2_peak_1209
chr11	97806011	97806270	msh2.rep2_peak_1210
chr11	97826522	97827427	msh2.rep2_peak_1211
chr11	97883805	97884653	msh2.rep2_peak_1212
chr11	97987701	97988740	msh2.rep2_peak_1213
chr11	98026330	98027094	msh2.rep2_peak_1214
chr11	98067520	98067848	msh2.rep2_peak_1215
chr11	98149088	98149670	msh2.rep2_peak_1216
chr11	98202559	98202984	msh2.rep2_peak_1217
chr11	98297928	98299044	msh2.rep2_peak_1218
chr11	98438805	98439095	msh2.rep2_peak_1219
chr11	98457824	98458241	msh2.rep2_peak_1220
chr11	98587364	98588443	msh2.rep2_peak_1221
chr11	98682307	98682854	msh2.rep2_peak_1222
chr11	98712023	98712509	msh2.rep2_peak_1223
chr11	98761160	98761412	msh2.rep2_peak_1224
chr11	98775304	98775741	msh2.rep2_peak_1225
chr11	98788885	98789359	msh2.rep2_peak_1226
chr11	98794710	98795245	msh2.rep2_peak_1227
chr11	98907885	98908800	msh2.rep2_peak_1228
chr11	98982328	98982653	msh2.rep2_peak_1229
chr11	99039914	99040352	msh2.rep2_peak_1230
chr11	99243975	99244373	msh2.rep2_peak_1231
chr11	100277813	100278385	msh2.rep2_peak_1232
chr11	100285132	100285604	msh2.rep2_peak_1233
chr11	100376121	100377355	msh2.rep2_peak_1234
chr11	100619614	100619898	msh2.rep2_peak_1235
chr11	100903036	100903692	msh2.rep2_peak_1236
chr11	100938845	100940244	msh2.rep2_peak_1237
chr11	101063676	101064166	msh2.rep2_peak_1238
chr11	101066994	101067260	msh2.rep2_peak_1239
chr11	101082274	101082796	msh2.rep2_peak_1240
chr11	101119752	101120147	msh2.rep2_peak_1241
chr11	101248440	101248845	msh2.rep2_peak_1242
chr11	101253660	101254010	msh2.rep2_peak_1243
chr11	101315847	101316178	msh2.rep2_peak_1244
chr11	101582082	101582910	msh2.rep2_peak_1245
chr11	101604377	101605618	msh2.rep2_peak_1246
chr11	101626772	101629019	msh2.rep2_peak_1247
chr11	101642192	101645366	msh2.rep2_peak_1248
chr11	101658328	101660158	msh2.rep2_peak_1249
chr11	101673445	101674415	msh2.rep2_peak_1250
chr11	101679762	101680678	msh2.rep2_peak_1251
chr11	101732746	101733443	msh2.rep2_peak_1252
chr11	101772192	101772675	msh2.rep2_peak_1253
chr11	101784932	101785415	msh2.rep2_peak_1254
chr11	101786694	101786976	msh2.rep2_peak_1255
chr11	101896750	101897270	msh2.rep2_peak_1256
chr11	101910330	101910725	msh2.rep2_peak_1257
chr11	102096880	102097275	msh2.rep2_peak_1258
chr11	102134189	102134577	msh2.rep2_peak_1259
chr11	102156100	102156625	msh2.rep2_peak_1260
chr11	102189306	102189629	msh2.rep2_peak_1261
chr11	102230266	102230538	msh2.rep2_peak_1262
chr11	102244932	102245376	msh2.rep2_peak_1263
chr11	102248516	102249114	msh2.rep2_peak_1264
chr11	102267634	102268302	msh2.rep2_peak_1265
chr11	102284208	102285101	msh2.rep2_peak_1266
chr11	102296918	102297714	msh2.rep2_peak_1267
chr11	102299974	102300311	msh2.rep2_peak_1268
chr11	102329492	102329846	msh2.rep2_peak_1269
chr11	102407649	102408695	msh2.rep2_peak_1270
chr11	102447325	102447708	msh2.rep2_peak_1271
chr11	102555552	102556362	msh2.rep2_peak_1272
chr11	102819402	102820836	msh2.rep2_peak_1273
chr11	102880753	102881227	msh2.rep2_peak_1274
chr11	102924977	102925719	msh2.rep2_peak_1275
chr11	103020387	103020731	msh2.rep2_peak_1276
chr11	103111579	103112320	msh2.rep2_peak_1277
chr11	103113851	103115078	msh2.rep2_peak_1278
chr11	103132619	103133132	msh2.rep2_peak_1279
chr11	103267482	103267762	msh2.rep2_peak_1280
chr11	103359322	103361086	msh2.rep2_peak_1281
chr11	103403884	103404269	msh2.rep2_peak_1282
chr11	103407093	103407414	msh2.rep2_peak_1283
chr11	103697639	103698078	msh2.rep2_peak_1284
chr11	103892653	103893744	msh2.rep2_peak_1285
chr11	104289015	104289967	msh2.rep2_peak_1286
chr11	104295552	104295971	msh2.rep2_peak_1287
chr11	104468638	104469921	msh2.rep2_peak_1288
chr11	104582713	104583005	msh2.rep2_peak_1289
chr11	104600728	104601168	msh2.rep2_peak_1290
chr11	105164833	105165086	msh2.rep2_peak_1291
chr11	105180648	105181453	msh2.rep2_peak_1292
chr11	105292569	105293082	msh2.rep2_peak_1293
chr11	105944414	105944710	msh2.rep2_peak_1294
chr11	106036745	106037536	msh2.rep2_peak_1295
chr11	106193789	106194119	msh2.rep2_peak_1296
chr11	106216345	106217075	msh2.rep2_peak_1297
chr11	106273085	106273434	msh2.rep2_peak_1298
chr11	106487149	106488003	msh2.rep2_peak_1299
chr11	106501181	106501742	msh2.rep2_peak_1300
chr11	106613190	106614450	msh2.rep2_peak_1301
chr11	106709135	106709407	msh2.rep2_peak_1302
chr11	106723213	106724624	msh2.rep2_peak_1303
chr11	106742383	106742700	msh2.rep2_peak_1304
chr11	106788248	106789551	msh2.rep2_peak_1305
chr11	106999307	106999842	msh2.rep2_peak_1306
chr11	107276008	107277332	msh2.rep2_peak_1307
chr11	107349958	107350305	msh2.rep2_peak_1308
chr11	107352747	107353082	msh2.rep2_peak_1309
chr11	107366213	107367342	msh2.rep2_peak_1310
chr11	107376452	107377123	msh2.rep2_peak_1311
chr11	107417142	107417648	msh2.rep2_peak_1312
chr11	107449199	107449518	msh2.rep2_peak_1313
chr11	107458294	107458575	msh2.rep2_peak_1314
chr11	107511036	107511338	msh2.rep2_peak_1315
chr11	107931557	107931867	msh2.rep2_peak_1316
chr11	107982742	107983447	msh2.rep2_peak_1317
chr11	107998746	107999068	msh2.rep2_peak_1318
chr11	109011665	109012106	msh2.rep2_peak_1319
chr11	109425591	109426372	msh2.rep2_peak_1320
chr11	109473357	109474024	msh2.rep2_peak_1321
chr11	112197689	112197947	msh2.rep2_peak_1322
chr11	113709611	113711398	msh2.rep2_peak_1323
chr11	113751576	113752152	msh2.rep2_peak_1324
chr11	114580091	114580500	msh2.rep2_peak_1325
chr11	114587341	114588889	msh2.rep2_peak_1326
chr11	114668553	114669778	msh2.rep2_peak_1327
chr11	115159998	115161107	msh2.rep2_peak_1328
chr11	115162812	115163387	msh2.rep2_peak_1329
chr11	115403653	115404047	msh2.rep2_peak_1330
chr11	115412754	115413764	msh2.rep2_peak_1331
chr11	115427749	115428111	msh2.rep2_peak_1332
chr11	115475516	115476072	msh2.rep2_peak_1333
chr11	115491135	115492205	msh2.rep2_peak_1334
chr11	115513464	115514436	msh2.rep2_peak_1335
chr11	115603960	115604347	msh2.rep2_peak_1336
chr11	115616781	115617729	msh2.rep2_peak_1337
chr11	115628243	115628547	msh2.rep2_peak_1338
chr11	115631206	115631640	msh2.rep2_peak_1339
chr11	115708666	115708985	msh2.rep2_peak_1340
chr11	115813813	115814767	msh2.rep2_peak_1341
chr11	115830695	115831040	msh2.rep2_peak_1342
chr11	115833179	115833577	msh2.rep2_peak_1343
chr11	115933379	115933779	msh2.rep2_peak_1344
chr11	115945222	115945521	msh2.rep2_peak_1345
chr11	115970072	115971216	msh2.rep2_peak_1346
chr11	116004963	116005275	msh2.rep2_peak_1347
chr11	116017904	116018376	msh2.rep2_peak_1348
chr11	116023975	116024448	msh2.rep2_peak_1349
chr11	116133722	116134054	msh2.rep2_peak_1350
chr11	116198867	116199191	msh2.rep2_peak_1351
chr11	116274130	116274626	msh2.rep2_peak_1352
chr11	116319108	116319420	msh2.rep2_peak_1353
chr11	116429621	116429875	msh2.rep2_peak_1354
chr11	116490339	116491524	msh2.rep2_peak_1355
chr11	116574047	116574640	msh2.rep2_peak_1356
chr11	116705147	116705450	msh2.rep2_peak_1357
chr11	116842775	116843881	msh2.rep2_peak_1358
chr11	116851005	116854014	msh2.rep2_peak_1359
chr11	116918506	116918962	msh2.rep2_peak_1360
chr11	116970895	116971192	msh2.rep2_peak_1361
chr11	116994281	116994612	msh2.rep2_peak_1362
chr11	117091606	117092840	msh2.rep2_peak_1363
chr11	117114946	117115358	msh2.rep2_peak_1364
chr11	117308086	117308385	msh2.rep2_peak_1365
chr11	117325647	117326359	msh2.rep2_peak_1366
chr11	117414011	117414610	msh2.rep2_peak_1367
chr11	117598294	117598737	msh2.rep2_peak_1368
chr11	117627284	117627913	msh2.rep2_peak_1369
chr11	117630008	117630426	msh2.rep2_peak_1370
chr11	117686065	117686408	msh2.rep2_peak_1371
chr11	117781019	117781311	msh2.rep2_peak_1372
chr11	117832049	117832533	msh2.rep2_peak_1373
chr11	117870602	117870908	msh2.rep2_peak_1374
chr11	117962330	117963419	msh2.rep2_peak_1375
chr11	118248591	118248855	msh2.rep2_peak_1376
chr11	118290105	118290711	msh2.rep2_peak_1377
chr11	118603395	118603745	msh2.rep2_peak_1378
chr11	118909575	118909900	msh2.rep2_peak_1379
chr11	118985541	118985912	msh2.rep2_peak_1380
chr11	119253012	119253661	msh2.rep2_peak_1381
chr11	119395510	119395913	msh2.rep2_peak_1382
chr11	119404619	119405058	msh2.rep2_peak_1383
chr11	119602880	119603570	msh2.rep2_peak_1384
chr11	119887002	119887395	msh2.rep2_peak_1385
chr11	119894780	119895162	msh2.rep2_peak_1386
chr11	119913559	119913889	msh2.rep2_peak_1387
chr11	119937420	119938551	msh2.rep2_peak_1388
chr11	120163401	120164584	msh2.rep2_peak_1389
chr11	120185907	120187001	msh2.rep2_peak_1390
chr11	120231053	120231487	msh2.rep2_peak_1391
chr11	120240328	120240596	msh2.rep2_peak_1392
chr11	120252402	120253000	msh2.rep2_peak_1393
chr11	120307731	120308269	msh2.rep2_peak_1394
chr11	120310899	120311183	msh2.rep2_peak_1395
chr11	120342326	120342716	msh2.rep2_peak_1396
chr11	120350146	120350501	msh2.rep2_peak_1397
chr11	120437479	120437778	msh2.rep2_peak_1398
chr11	120484347	120484737	msh2.rep2_peak_1399
chr11	120672759	120673558	msh2.rep2_peak_1400
chr11	120796375	120796751	msh2.rep2_peak_1401
chr11	121354335	121354727	msh2.rep2_peak_1402
chr11	121451728	121452142	msh2.rep2_peak_1403
chr11	121519401	121519929	msh2.rep2_peak_1404
chr12	3148648	3148998	msh2.rep2_peak_1405
chr12	3235185	3236124	msh2.rep2_peak_1406
chr12	3261324	3261869	msh2.rep2_peak_1407
chr12	3309659	3310254	msh2.rep2_peak_1408
chr12	3414824	3415210	msh2.rep2_peak_1409
chr12	3981429	3981838	msh2.rep2_peak_1410
chr12	4082307	4082725	msh2.rep2_peak_1411
chr12	4234034	4234380	msh2.rep2_peak_1412
chr12	4358609	4359783	msh2.rep2_peak_1413
chr12	5005861	5006993	msh2.rep2_peak_1414
chr12	8313134	8313710	msh2.rep2_peak_1415
chr12	12176281	12177639	msh2.rep2_peak_1416
chr12	12803777	12804101	msh2.rep2_peak_1417
chr12	12941811	12943577	msh2.rep2_peak_1418
chr12	13248856	13249311	msh2.rep2_peak_1419
chr12	16587506	16588568	msh2.rep2_peak_1420
chr12	17000156	17000456	msh2.rep2_peak_1421
chr12	17176148	17176704	msh2.rep2_peak_1422
chr12	17420350	17420662	msh2.rep2_peak_1423
chr12	17544400	17544987	msh2.rep2_peak_1424
chr12	18135462	18136283	msh2.rep2_peak_1425
chr12	19175859	19176594	msh2.rep2_peak_1426
chr12	19292244	19292639	msh2.rep2_peak_1427
chr12	20311909	20312576	msh2.rep2_peak_1428
chr12	21417373	21418984	msh2.rep2_peak_1429
chr12	24651277	24651817	msh2.rep2_peak_1430
chr12	28649560	28649814	msh2.rep2_peak_1431
chr12	28675385	28675699	msh2.rep2_peak_1432
chr12	28798080	28798330	msh2.rep2_peak_1433
chr12	29290861	29291138	msh2.rep2_peak_1434
chr12	31654682	31655756	msh2.rep2_peak_1435
chr12	32953758	32954657	msh2.rep2_peak_1436
chr12	33379647	33380311	msh2.rep2_peak_1437
chr12	33572076	33572343	msh2.rep2_peak_1438
chr12	38729716	38730221	msh2.rep2_peak_1439
chr12	38778789	38780260	msh2.rep2_peak_1440
chr12	40984857	40985921	msh2.rep2_peak_1441
chr12	42135630	42135913	msh2.rep2_peak_1442
chr12	44210284	44210611	msh2.rep2_peak_1443
chr12	51578529	51578889	msh2.rep2_peak_1444
chr12	51971052	51971508	msh2.rep2_peak_1445
chr12	54046173	54046425	msh2.rep2_peak_1446
chr12	54126391	54126837	msh2.rep2_peak_1447
chr12	54695578	54698461	msh2.rep2_peak_1448
chr12	54862624	54862980	msh2.rep2_peak_1449
chr12	54871642	54871908	msh2.rep2_peak_1450
chr12	54984804	54985081	msh2.rep2_peak_1451
chr12	55080006	55080746	msh2.rep2_peak_1452
chr12	55302633	55303002	msh2.rep2_peak_1453
chr12	55377622	55377973	msh2.rep2_peak_1454
chr12	55484327	55484578	msh2.rep2_peak_1455
chr12	55492319	55492651	msh2.rep2_peak_1456
chr12	56296499	56296861	msh2.rep2_peak_1457
chr12	57196531	57197017	msh2.rep2_peak_1458
chr12	59040039	59041362	msh2.rep2_peak_1459
chr12	59130965	59131304	msh2.rep2_peak_1460
chr12	59219509	59220419	msh2.rep2_peak_1461
chr12	59507542	59507811	msh2.rep2_peak_1462
chr12	60376137	60376416	msh2.rep2_peak_1463
chr12	63112927	63113192	msh2.rep2_peak_1464
chr12	65036102	65036525	msh2.rep2_peak_1465
chr12	65172550	65173909	msh2.rep2_peak_1466
chr12	65206199	65206541	msh2.rep2_peak_1467
chr12	65593609	65593925	msh2.rep2_peak_1468
chr12	68749072	68749410	msh2.rep2_peak_1469
chr12	69159027	69159781	msh2.rep2_peak_1470
chr12	69183950	69184393	msh2.rep2_peak_1471
chr12	69197629	69198157	msh2.rep2_peak_1472
chr12	69227934	69228313	msh2.rep2_peak_1473
chr12	70111338	70111925	msh2.rep2_peak_1474
chr12	70774922	70775377	msh2.rep2_peak_1475
chr12	70783717	70784192	msh2.rep2_peak_1476
chr12	70937101	70937941	msh2.rep2_peak_1477
chr12	70969090	70970109	msh2.rep2_peak_1478
chr12	70973965	70974524	msh2.rep2_peak_1479
chr12	71136707	71137371	msh2.rep2_peak_1480
chr12	72050174	72050447	msh2.rep2_peak_1481
chr12	72070230	72070639	msh2.rep2_peak_1482
chr12	72085065	72086281	msh2.rep2_peak_1483
chr12	72649753	72650050	msh2.rep2_peak_1484
chr12	72688151	72688406	msh2.rep2_peak_1485
chr12	72760139	72761973	msh2.rep2_peak_1486
chr12	72844017	72844638	msh2.rep2_peak_1487
chr12	73085894	73086211	msh2.rep2_peak_1488
chr12	73113016	73113437	msh2.rep2_peak_1489
chr12	74316502	74317173	msh2.rep2_peak_1490
chr12	76041869	76042322	msh2.rep2_peak_1491
chr12	76176624	76178086	msh2.rep2_peak_1492
chr12	76214631	76215409	msh2.rep2_peak_1493
chr12	76222151	76222436	msh2.rep2_peak_1494
chr12	76403739	76404078	msh2.rep2_peak_1495
chr12	76458508	76459130	msh2.rep2_peak_1496
chr12	76533071	76534521	msh2.rep2_peak_1497
chr12	76547083	76547923	msh2.rep2_peak_1498
chr12	76837379	76837908	msh2.rep2_peak_1499
chr12	76962256	76962543	msh2.rep2_peak_1500
chr12	78350867	78351141	msh2.rep2_peak_1501
chr12	78861680	78862066	msh2.rep2_peak_1502
chr12	78873811	78874894	msh2.rep2_peak_1503
chr12	78971727	78972006	msh2.rep2_peak_1504
chr12	79296171	79297434	msh2.rep2_peak_1505
chr12	79852114	79852560	msh2.rep2_peak_1506
chr12	80113064	80113412	msh2.rep2_peak_1507
chr12	80115173	80117366	msh2.rep2_peak_1508
chr12	80435208	80436853	msh2.rep2_peak_1509
chr12	80626913	80627682	msh2.rep2_peak_1510
chr12	80642774	80644327	msh2.rep2_peak_1511
chr12	80885011	80885886	msh2.rep2_peak_1512
chr12	81013479	81013862	msh2.rep2_peak_1513
chr12	81484814	81485123	msh2.rep2_peak_1514
chr12	81630970	81631371	msh2.rep2_peak_1515
chr12	81807363	81807678	msh2.rep2_peak_1516
chr12	83520713	83520974	msh2.rep2_peak_1517
chr12	83577436	83578191	msh2.rep2_peak_1518
chr12	83596986	83597350	msh2.rep2_peak_1519
chr12	83631901	83632235	msh2.rep2_peak_1520
chr12	83987886	83988268	msh2.rep2_peak_1521
chr12	84151900	84153022	msh2.rep2_peak_1522
chr12	84202389	84203791	msh2.rep2_peak_1523
chr12	84210972	84211344	msh2.rep2_peak_1524
chr12	84217767	84218023	msh2.rep2_peak_1525
chr12	84284882	84285484	msh2.rep2_peak_1526
chr12	84316746	84317058	msh2.rep2_peak_1527
chr12	84408883	84409230	msh2.rep2_peak_1528
chr12	84417164	84417459	msh2.rep2_peak_1529
chr12	84617328	84617910	msh2.rep2_peak_1530
chr12	84784463	84784941	msh2.rep2_peak_1531
chr12	84996088	84996342	msh2.rep2_peak_1532
chr12	85270446	85271532	msh2.rep2_peak_1533
chr12	85339284	85339617	msh2.rep2_peak_1534
chr12	85473779	85474137	msh2.rep2_peak_1535
chr12	86188239	86188590	msh2.rep2_peak_1536
chr12	86464568	86465479	msh2.rep2_peak_1537
chr12	86470292	86471261	msh2.rep2_peak_1538
chr12	86473154	86474827	msh2.rep2_peak_1539
chr12	86478955	86479404	msh2.rep2_peak_1540
chr12	86498602	86499113	msh2.rep2_peak_1541
chr12	86501689	86502121	msh2.rep2_peak_1542
chr12	86503912	86504648	msh2.rep2_peak_1543
chr12	86687381	86688136	msh2.rep2_peak_1544
chr12	86726387	86726670	msh2.rep2_peak_1545
chr12	86767940	86768346	msh2.rep2_peak_1546
chr12	86795678	86796156	msh2.rep2_peak_1547
chr12	86824112	86826313	msh2.rep2_peak_1548
chr12	86836359	86836818	msh2.rep2_peak_1549
chr12	86867159	86867968	msh2.rep2_peak_1550
chr12	86884469	86884962	msh2.rep2_peak_1551
chr12	86888082	86888615	msh2.rep2_peak_1552
chr12	86892407	86892671	msh2.rep2_peak_1553
chr12	86894818	86895366	msh2.rep2_peak_1554
chr12	86947099	86947624	msh2.rep2_peak_1555
chr12	87147477	87148026	msh2.rep2_peak_1556
chr12	87266160	87267101	msh2.rep2_peak_1557
chr12	87443639	87444157	msh2.rep2_peak_1558
chr12	87471857	87472259	msh2.rep2_peak_1559
chr12	91588554	91590358	msh2.rep2_peak_1560
chr12	95437189	95437562	msh2.rep2_peak_1561
chr12	97921609	97922291	msh2.rep2_peak_1562
chr12	99765833	99766406	msh2.rep2_peak_1563
chr12	99883383	99884532	msh2.rep2_peak_1564
chr12	100110184	100110451	msh2.rep2_peak_1565
chr12	100159369	100159677	msh2.rep2_peak_1566
chr12	100187242	100187586	msh2.rep2_peak_1567
chr12	100480756	100481268	msh2.rep2_peak_1568
chr12	101008191	101008537	msh2.rep2_peak_1569
chr12	101013009	101013637	msh2.rep2_peak_1570
chr12	101109835	101110129	msh2.rep2_peak_1571
chr12	101975432	101976857	msh2.rep2_peak_1572
chr12	102328088	102328513	msh2.rep2_peak_1573
chr12	102704693	102705447	msh2.rep2_peak_1574
chr12	102706787	102708257	msh2.rep2_peak_1575
chr12	102730616	102731878	msh2.rep2_peak_1576
chr12	105053970	105054485	msh2.rep2_peak_1577
chr12	105611236	105612031	msh2.rep2_peak_1578
chr12	105628261	105628761	msh2.rep2_peak_1579
chr12	105684706	105685712	msh2.rep2_peak_1580
chr12	105757849	105758390	msh2.rep2_peak_1581
chr12	106140017	106140283	msh2.rep2_peak_1582
chr12	106177203	106177698	msh2.rep2_peak_1583
chr12	108178868	108179930	msh2.rep2_peak_1584
chr12	108712583	108712833	msh2.rep2_peak_1585
chr12	108757862	108758379	msh2.rep2_peak_1586
chr12	108893839	108894343	msh2.rep2_peak_1587
chr12	109822471	109822787	msh2.rep2_peak_1588
chr12	109947164	109948996	msh2.rep2_peak_1589
chr12	110277167	110277438	msh2.rep2_peak_1590
chr12	110446194	110446543	msh2.rep2_peak_1591
chr12	110470860	110473504	msh2.rep2_peak_1592
chr12	110504668	110505124	msh2.rep2_peak_1593
chr12	110591248	110592585	msh2.rep2_peak_1594
chr12	110608849	110609136	msh2.rep2_peak_1595
chr12	110696373	110696666	msh2.rep2_peak_1596
chr12	110697936	110699587	msh2.rep2_peak_1597
chr12	110701270	110703453	msh2.rep2_peak_1598
chr12	110706818	110707149	msh2.rep2_peak_1599
chr12	110991479	110991919	msh2.rep2_peak_1600
chr12	111143153	111143418	msh2.rep2_peak_1601
chr12	111377696	111378122	msh2.rep2_peak_1602
chr12	111537718	111538303	msh2.rep2_peak_1603
chr12	111670479	111670828	msh2.rep2_peak_1604
chr12	111914127	111914388	msh2.rep2_peak_1605
chr12	112516863	112517159	msh2.rep2_peak_1606
chr12	112743177	112743496	msh2.rep2_peak_1607
chr12	112829689	112829945	msh2.rep2_peak_1608
chr12	112849367	112850396	msh2.rep2_peak_1609
chr12	112877593	112877897	msh2.rep2_peak_1610
chr12	112887584	112887966	msh2.rep2_peak_1611
chr12	113000673	113001242	msh2.rep2_peak_1612
chr12	113074419	113075315	msh2.rep2_peak_1613
chr12	113114623	113115335	msh2.rep2_peak_1614
chr12	113155998	113156763	msh2.rep2_peak_1615
chr12	113344289	113344577	msh2.rep2_peak_1616
chr12	116280715	116281127	msh2.rep2_peak_1617
chr12	117681038	117681565	msh2.rep2_peak_1618
chr12	118836655	118837064	msh2.rep2_peak_1619
chr13	3537602	3538812	msh2.rep2_peak_1620
chr13	3610468	3611201	msh2.rep2_peak_1621
chr13	4155351	4156077	msh2.rep2_peak_1622
chr13	4825806	4826163	msh2.rep2_peak_1623
chr13	5302299	5302580	msh2.rep2_peak_1624
chr13	5584007	5584430	msh2.rep2_peak_1625
chr13	5696971	5697653	msh2.rep2_peak_1626
chr13	5860900	5861719	msh2.rep2_peak_1627
chr13	6828898	6830076	msh2.rep2_peak_1628
chr13	7427902	7428174	msh2.rep2_peak_1629
chr13	8996215	8996613	msh2.rep2_peak_1630
chr13	9308825	9309235	msh2.rep2_peak_1631
chr13	11005434	11005751	msh2.rep2_peak_1632
chr13	11933488	11934630	msh2.rep2_peak_1633
chr13	13348157	13348525	msh2.rep2_peak_1634
chr13	13590496	13590857	msh2.rep2_peak_1635
chr13	14063165	14064991	msh2.rep2_peak_1636
chr13	14613014	14613327	msh2.rep2_peak_1637
chr13	17695117	17695478	msh2.rep2_peak_1638
chr13	17993281	17993842	msh2.rep2_peak_1639
chr13	19997627	19997897	msh2.rep2_peak_1640
chr13	21170179	21170435	msh2.rep2_peak_1641
chr13	21179484	21180500	msh2.rep2_peak_1642
chr13	21234168	21234548	msh2.rep2_peak_1643
chr13	21279038	21280028	msh2.rep2_peak_1644
chr13	21401899	21402831	msh2.rep2_peak_1645
chr13	21468329	21468682	msh2.rep2_peak_1646
chr13	21506210	21506597	msh2.rep2_peak_1647
chr13	21710056	21711078	msh2.rep2_peak_1648
chr13	21716129	21717706	msh2.rep2_peak_1649
chr13	21734247	21735484	msh2.rep2_peak_1650
chr13	21780296	21780699	msh2.rep2_peak_1651
chr13	21783140	21783421	msh2.rep2_peak_1652
chr13	21790572	21790874	msh2.rep2_peak_1653
chr13	21897028	21897317	msh2.rep2_peak_1654
chr13	21918848	21919615	msh2.rep2_peak_1655
chr13	21940428	21941389	msh2.rep2_peak_1656
chr13	21975293	21975553	msh2.rep2_peak_1657
chr13	22035567	22036373	msh2.rep2_peak_1658
chr13	22050679	22051101	msh2.rep2_peak_1659
chr13	23400934	23402036	msh2.rep2_peak_1660
chr13	23411502	23412494	msh2.rep2_peak_1661
chr13	23424616	23425674	msh2.rep2_peak_1662
chr13	23431497	23432704	msh2.rep2_peak_1663
chr13	23530463	23531709	msh2.rep2_peak_1664
chr13	23533837	23535889	msh2.rep2_peak_1665
chr13	23570700	23571826	msh2.rep2_peak_1666
chr13	23574422	23574726	msh2.rep2_peak_1667
chr13	23575779	23576034	msh2.rep2_peak_1668
chr13	23698207	23698797	msh2.rep2_peak_1669
chr13	23738746	23739733	msh2.rep2_peak_1670
chr13	23746013	23746946	msh2.rep2_peak_1671
chr13	23752335	23752737	msh2.rep2_peak_1672
chr13	23756823	23757410	msh2.rep2_peak_1673
chr13	23760967	23761687	msh2.rep2_peak_1674
chr13	24761189	24762044	msh2.rep2_peak_1675
chr13	25639784	25640065	msh2.rep2_peak_1676
chr13	26114108	26114562	msh2.rep2_peak_1677
chr13	29592874	29593338	msh2.rep2_peak_1678
chr13	31671526	31671806	msh2.rep2_peak_1679
chr13	34087426	34087732	msh2.rep2_peak_1680
chr13	34109616	34110831	msh2.rep2_peak_1681
chr13	34129738	34132085	msh2.rep2_peak_1682
chr13	34874371	34875860	msh2.rep2_peak_1683
chr13	37857948	37858328	msh2.rep2_peak_1684
chr13	38634949	38635211	msh2.rep2_peak_1685
chr13	38658967	38659436	msh2.rep2_peak_1686
chr13	38960223	38960670	msh2.rep2_peak_1687
chr13	40756264	40756618	msh2.rep2_peak_1688
chr13	40868968	40870150	msh2.rep2_peak_1689
chr13	40886470	40886962	msh2.rep2_peak_1690
chr13	40893602	40894032	msh2.rep2_peak_1691
chr13	40917309	40917701	msh2.rep2_peak_1692
chr13	41000106	41001181	msh2.rep2_peak_1693
chr13	41145580	41146415	msh2.rep2_peak_1694
chr13	43183726	43183999	msh2.rep2_peak_1695
chr13	43398197	43398452	msh2.rep2_peak_1696
chr13	43585350	43585683	msh2.rep2_peak_1697
chr13	43864596	43864913	msh2.rep2_peak_1698
chr13	44018829	44019186	msh2.rep2_peak_1699
chr13	44635301	44635591	msh2.rep2_peak_1700
chr13	44678293	44679775	msh2.rep2_peak_1701
chr13	44704260	44706217	msh2.rep2_peak_1702
chr13	44718055	44718764	msh2.rep2_peak_1703
chr13	44722048	44723436	msh2.rep2_peak_1704
chr13	44733844	44734237	msh2.rep2_peak_1705
chr13	44784930	44785295	msh2.rep2_peak_1706
chr13	44847466	44847738	msh2.rep2_peak_1707
chr13	44850289	44850538	msh2.rep2_peak_1708
chr13	44869567	44869937	msh2.rep2_peak_1709
chr13	45492370	45492642	msh2.rep2_peak_1710
chr13	46418224	46418755	msh2.rep2_peak_1711
chr13	47106453	47106727	msh2.rep2_peak_1712
chr13	48545965	48546967	msh2.rep2_peak_1713
chr13	49013510	49013798	msh2.rep2_peak_1714
chr13	49652578	49653299	msh2.rep2_peak_1715
chr13	51202898	51203204	msh2.rep2_peak_1716
chr13	51645348	51645599	msh2.rep2_peak_1717
chr13	51845760	51846097	msh2.rep2_peak_1718
chr13	51975716	51976095	msh2.rep2_peak_1719
chr13	52359365	52359669	msh2.rep2_peak_1720
chr13	52573121	52573487	msh2.rep2_peak_1721
chr13	52585130	52585477	msh2.rep2_peak_1722
chr13	53183512	53184406	msh2.rep2_peak_1723
chr13	53461401	53462100	msh2.rep2_peak_1724
chr13	54118457	54118746	msh2.rep2_peak_1725
chr13	54215444	54216268	msh2.rep2_peak_1726
chr13	54590317	54590625	msh2.rep2_peak_1727
chr13	54608747	54609731	msh2.rep2_peak_1728
chr13	54621616	54621891	msh2.rep2_peak_1729
chr13	54693702	54694616	msh2.rep2_peak_1730
chr13	54758196	54758765	msh2.rep2_peak_1731
chr13	54949100	54949383	msh2.rep2_peak_1732
chr13	55021538	55022575	msh2.rep2_peak_1733
chr13	55099843	55100100	msh2.rep2_peak_1734
chr13	55182493	55182963	msh2.rep2_peak_1735
chr13	55189552	55190652	msh2.rep2_peak_1736
chr13	55209176	55209658	msh2.rep2_peak_1737
chr13	55211159	55211794	msh2.rep2_peak_1738
chr13	55329810	55330991	msh2.rep2_peak_1739
chr13	55337487	55339549	msh2.rep2_peak_1740
chr13	55510209	55510782	msh2.rep2_peak_1741
chr13	55536437	55536868	msh2.rep2_peak_1742
chr13	55592149	55593357	msh2.rep2_peak_1743
chr13	55622658	55622977	msh2.rep2_peak_1744
chr13	55634612	55635573	msh2.rep2_peak_1745
chr13	55692779	55693034	msh2.rep2_peak_1746
chr13	55714272	55715159	msh2.rep2_peak_1747
chr13	56522165	56522627	msh2.rep2_peak_1748
chr13	56575750	56576028	msh2.rep2_peak_1749
chr13	56581549	56582219	msh2.rep2_peak_1750
chr13	58113136	58113593	msh2.rep2_peak_1751
chr13	58128078	58129072	msh2.rep2_peak_1752
chr13	58188539	58188812	msh2.rep2_peak_1753
chr13	58274557	58274855	msh2.rep2_peak_1754
chr13	59657060	59658070	msh2.rep2_peak_1755
chr13	59661542	59662168	msh2.rep2_peak_1756
chr13	59725875	59726664	msh2.rep2_peak_1757
chr13	59769482	59770192	msh2.rep2_peak_1758
chr13	59842560	59842879	msh2.rep2_peak_1759
chr13	62078976	62079303	msh2.rep2_peak_1760
chr13	62228594	62229284	msh2.rep2_peak_1761
chr13	62510568	62511153	msh2.rep2_peak_1762
chr13	62880196	62880595	msh2.rep2_peak_1763
chr13	63563100	63563370	msh2.rep2_peak_1764
chr13	63668704	63669320	msh2.rep2_peak_1765
chr13	63814930	63815650	msh2.rep2_peak_1766
chr13	63968659	63969316	msh2.rep2_peak_1767
chr13	64129078	64129363	msh2.rep2_peak_1768
chr13	64152424	64152777	msh2.rep2_peak_1769
chr13	64274414	64275307	msh2.rep2_peak_1770
chr13	64312458	64312768	msh2.rep2_peak_1771
chr13	64565983	64566713	msh2.rep2_peak_1772
chr13	65112446	65113099	msh2.rep2_peak_1773
chr13	65241117	65241493	msh2.rep2_peak_1774
chr13	65278527	65279220	msh2.rep2_peak_1775
chr13	66441318	66441619	msh2.rep2_peak_1776
chr13	66698250	66698705	msh2.rep2_peak_1777
chr13	66710939	66711272	msh2.rep2_peak_1778
chr13	66715345	66715925	msh2.rep2_peak_1779
chr13	66905103	66905617	msh2.rep2_peak_1780
chr13	66932752	66933475	msh2.rep2_peak_1781
chr13	67108282	67109046	msh2.rep2_peak_1782
chr13	67194574	67194856	msh2.rep2_peak_1783
chr13	67420347	67421410	msh2.rep2_peak_1784
chr13	67724119	67724446	msh2.rep2_peak_1785
chr13	67754828	67755100	msh2.rep2_peak_1786
chr13	67798777	67799096	msh2.rep2_peak_1787
chr13	67844652	67845527	msh2.rep2_peak_1788
chr13	69611762	69612180	msh2.rep2_peak_1789
chr13	73626530	73627075	msh2.rep2_peak_1790
chr13	73763423	73764355	msh2.rep2_peak_1791
chr13	73937696	73937999	msh2.rep2_peak_1792
chr13	74389865	74390872	msh2.rep2_peak_1793
chr13	74462890	74463186	msh2.rep2_peak_1794
chr13	74493781	74494253	msh2.rep2_peak_1795
chr13	74617401	74617880	msh2.rep2_peak_1796
chr13	75483606	75483899	msh2.rep2_peak_1797
chr13	75685427	75686281	msh2.rep2_peak_1798
chr13	76018433	76018874	msh2.rep2_peak_1799
chr13	77135504	77135817	msh2.rep2_peak_1800
chr13	80723269	80723603	msh2.rep2_peak_1801
chr13	80882992	80883431	msh2.rep2_peak_1802
chr13	81085936	81086217	msh2.rep2_peak_1803
chr13	81632925	81633270	msh2.rep2_peak_1804
chr13	81711037	81711333	msh2.rep2_peak_1805
chr13	81783486	81784024	msh2.rep2_peak_1806
chr13	82187319	82187572	msh2.rep2_peak_1807
chr13	83518168	83518453	msh2.rep2_peak_1808
chr13	85289166	85289487	msh2.rep2_peak_1809
chr13	86345195	86346172	msh2.rep2_peak_1810
chr13	88238507	88238817	msh2.rep2_peak_1811
chr13	89739999	89740929	msh2.rep2_peak_1812
chr13	90089213	90089964	msh2.rep2_peak_1813
chr13	91223818	91224336	msh2.rep2_peak_1814
chr13	91807564	91807897	msh2.rep2_peak_1815
chr13	92172794	92173074	msh2.rep2_peak_1816
chr13	92483423	92484099	msh2.rep2_peak_1817
chr13	92530590	92530878	msh2.rep2_peak_1818
chr13	93102452	93102879	msh2.rep2_peak_1819
chr13	93192094	93192656	msh2.rep2_peak_1820
chr13	94285488	94285811	msh2.rep2_peak_1821
chr13	95531583	95531853	msh2.rep2_peak_1822
chr13	95535427	95535787	msh2.rep2_peak_1823
chr13	95569392	95569660	msh2.rep2_peak_1824
chr13	96388035	96388387	msh2.rep2_peak_1825
chr13	96542507	96542766	msh2.rep2_peak_1826
chr13	97137657	97138040	msh2.rep2_peak_1827
chr13	97197982	97199363	msh2.rep2_peak_1828
chr13	97205269	97205614	msh2.rep2_peak_1829
chr13	97207484	97207840	msh2.rep2_peak_1830
chr13	97241178	97242202	msh2.rep2_peak_1831
chr13	97321309	97321807	msh2.rep2_peak_1832
chr13	97436075	97436390	msh2.rep2_peak_1833
chr13	97552088	97552441	msh2.rep2_peak_1834
chr13	98060081	98060442	msh2.rep2_peak_1835
chr13	98262981	98263407	msh2.rep2_peak_1836
chr13	98306452	98306898	msh2.rep2_peak_1837
chr13	98316539	98316965	msh2.rep2_peak_1838
chr13	98427840	98428150	msh2.rep2_peak_1839
chr13	98722338	98722774	msh2.rep2_peak_1840
chr13	98976179	98977276	msh2.rep2_peak_1841
chr13	99900673	99900957	msh2.rep2_peak_1842
chr13	100669334	100669728	msh2.rep2_peak_1843
chr13	100730356	100731144	msh2.rep2_peak_1844
chr13	100843192	100843485	msh2.rep2_peak_1845
chr13	103774146	103774687	msh2.rep2_peak_1846
chr13	104178309	104179089	msh2.rep2_peak_1847
chr13	104228510	104228815	msh2.rep2_peak_1848
chr13	104817130	104817430	msh2.rep2_peak_1849
chr13	104914426	104914740	msh2.rep2_peak_1850
chr13	105054159	105054726	msh2.rep2_peak_1851
chr13	105239582	105239836	msh2.rep2_peak_1852
chr13	105256875	105257127	msh2.rep2_peak_1853
chr13	106946858	106947188	msh2.rep2_peak_1854
chr13	108288864	108289285	msh2.rep2_peak_1855
chr13	108316126	108316449	msh2.rep2_peak_1856
chr13	109073495	109073776	msh2.rep2_peak_1857
chr13	109685144	109685637	msh2.rep2_peak_1858
chr13	109902539	109902864	msh2.rep2_peak_1859
chr13	110018468	110019410	msh2.rep2_peak_1860
chr13	111489671	111490446	msh2.rep2_peak_1861
chr13	111687555	111687838	msh2.rep2_peak_1862
chr13	111725282	111725822	msh2.rep2_peak_1863
chr13	111904469	111905677	msh2.rep2_peak_1864
chr13	112375709	112375968	msh2.rep2_peak_1865
chr13	112439943	112440484	msh2.rep2_peak_1866
chr13	112498451	112498753	msh2.rep2_peak_1867
chr13	112651997	112652406	msh2.rep2_peak_1868
chr13	112660146	112660973	msh2.rep2_peak_1869
chr13	112751924	112752563	msh2.rep2_peak_1870
chr13	112927274	112927740	msh2.rep2_peak_1871
chr13	112985721	112986062	msh2.rep2_peak_1872
chr13	112993266	112993673	msh2.rep2_peak_1873
chr13	113224193	113224449	msh2.rep2_peak_1874
chr13	113606031	113606969	msh2.rep2_peak_1875
chr13	113793929	113794662	msh2.rep2_peak_1876
chr13	114271334	114272336	msh2.rep2_peak_1877
chr13	114278694	114278979	msh2.rep2_peak_1878
chr13	114460262	114460794	msh2.rep2_peak_1879
chr13	119488086	119488350	msh2.rep2_peak_1880
chr13	119791041	119791944	msh2.rep2_peak_1881
chr14	7808413	7809540	msh2.rep2_peak_1882
chr14	7817676	7818455	msh2.rep2_peak_1883
chr14	7851609	7851918	msh2.rep2_peak_1884
chr14	7937060	7937388	msh2.rep2_peak_1885
chr14	7953927	7954493	msh2.rep2_peak_1886
chr14	8080273	8080540	msh2.rep2_peak_1887
chr14	8213689	8213995	msh2.rep2_peak_1888
chr14	8551243	8552531	msh2.rep2_peak_1889
chr14	8665939	8666519	msh2.rep2_peak_1890
chr14	9242104	9242472	msh2.rep2_peak_1891
chr14	11039603	11039915	msh2.rep2_peak_1892
chr14	11162036	11162477	msh2.rep2_peak_1893
chr14	12284232	12284664	msh2.rep2_peak_1894
chr14	12340551	12341540	msh2.rep2_peak_1895
chr14	13901657	13902071	msh2.rep2_peak_1896
chr14	13906461	13907388	msh2.rep2_peak_1897
chr14	15978399	15978739	msh2.rep2_peak_1898
chr14	19749744	19750811	msh2.rep2_peak_1899
chr14	19853582	19854103	msh2.rep2_peak_1900
chr14	19860475	19861643	msh2.rep2_peak_1901
chr14	19976726	19977068	msh2.rep2_peak_1902
chr14	20388682	20389008	msh2.rep2_peak_1903
chr14	20545919	20546497	msh2.rep2_peak_1904
chr14	20640036	20640394	msh2.rep2_peak_1905
chr14	20660864	20661506	msh2.rep2_peak_1906
chr14	20737274	20737673	msh2.rep2_peak_1907
chr14	21052161	21052795	msh2.rep2_peak_1908
chr14	21480269	21481524	msh2.rep2_peak_1909
chr14	21486034	21486446	msh2.rep2_peak_1910
chr14	21500169	21501608	msh2.rep2_peak_1911
chr14	22004963	22005444	msh2.rep2_peak_1912
chr14	24244391	24245101	msh2.rep2_peak_1913
chr14	24253582	24254261	msh2.rep2_peak_1914
chr14	24311226	24311561	msh2.rep2_peak_1915
chr14	25378193	25378475	msh2.rep2_peak_1916
chr14	25392676	25393166	msh2.rep2_peak_1917
chr14	25457569	25459406	msh2.rep2_peak_1918
chr14	25591080	25591373	msh2.rep2_peak_1919
chr14	25604192	25604994	msh2.rep2_peak_1920
chr14	25606807	25607603	msh2.rep2_peak_1921
chr14	26861034	26861554	msh2.rep2_peak_1922
chr14	27038833	27039318	msh2.rep2_peak_1923
chr14	27059213	27059679	msh2.rep2_peak_1924
chr14	27130766	27131094	msh2.rep2_peak_1925
chr14	27141654	27141955	msh2.rep2_peak_1926
chr14	27347260	27347586	msh2.rep2_peak_1927
chr14	27428513	27429930	msh2.rep2_peak_1928
chr14	27524561	27524889	msh2.rep2_peak_1929
chr14	29722683	29722952	msh2.rep2_peak_1930
chr14	29795415	29795672	msh2.rep2_peak_1931
chr14	29950808	29951258	msh2.rep2_peak_1932
chr14	29968205	29968626	msh2.rep2_peak_1933
chr14	30584555	30584832	msh2.rep2_peak_1934
chr14	30606662	30606948	msh2.rep2_peak_1935
chr14	30951161	30951535	msh2.rep2_peak_1936
chr14	31323982	31324295	msh2.rep2_peak_1937
chr14	31336667	31337015	msh2.rep2_peak_1938
chr14	31640979	31641323	msh2.rep2_peak_1939
chr14	31917704	31919208	msh2.rep2_peak_1940
chr14	32085141	32085836	msh2.rep2_peak_1941
chr14	32318182	32318459	msh2.rep2_peak_1942
chr14	32512703	32513851	msh2.rep2_peak_1943
chr14	33923334	33923633	msh2.rep2_peak_1944
chr14	34258497	34258797	msh2.rep2_peak_1945
chr14	34310031	34310389	msh2.rep2_peak_1946
chr14	34359796	34360144	msh2.rep2_peak_1947
chr14	34363590	34364631	msh2.rep2_peak_1948
chr14	34378541	34378850	msh2.rep2_peak_1949
chr14	34501966	34503167	msh2.rep2_peak_1950
chr14	34527563	34528594	msh2.rep2_peak_1951
chr14	34662412	34662712	msh2.rep2_peak_1952
chr14	34694059	34694382	msh2.rep2_peak_1953
chr14	34892213	34892493	msh2.rep2_peak_1954
chr14	37520694	37521013	msh2.rep2_peak_1955
chr14	37749695	37749998	msh2.rep2_peak_1956
chr14	38289951	38290517	msh2.rep2_peak_1957
chr14	38320973	38321342	msh2.rep2_peak_1958
chr14	41586439	41586722	msh2.rep2_peak_1959
chr14	43361732	43362209	msh2.rep2_peak_1960
chr14	45445359	45445710	msh2.rep2_peak_1961
chr14	45506926	45507274	msh2.rep2_peak_1962
chr14	45735005	45735308	msh2.rep2_peak_1963
chr14	46338798	46339137	msh2.rep2_peak_1964
chr14	46387450	46387978	msh2.rep2_peak_1965
chr14	46390661	46390947	msh2.rep2_peak_1966
chr14	46412652	46412948	msh2.rep2_peak_1967
chr14	46821957	46822380	msh2.rep2_peak_1968
chr14	47087002	47087576	msh2.rep2_peak_1969
chr14	47276601	47277221	msh2.rep2_peak_1970
chr14	47295626	47296422	msh2.rep2_peak_1971
chr14	47365084	47365340	msh2.rep2_peak_1972
chr14	47374628	47375390	msh2.rep2_peak_1973
chr14	47472412	47472848	msh2.rep2_peak_1974
chr14	47572835	47573156	msh2.rep2_peak_1975
chr14	47597985	47598274	msh2.rep2_peak_1976
chr14	48354343	48354596	msh2.rep2_peak_1977
chr14	48653802	48655540	msh2.rep2_peak_1978
chr14	48701091	48701454	msh2.rep2_peak_1979
chr14	48998400	48999181	msh2.rep2_peak_1980
chr14	49066120	49066721	msh2.rep2_peak_1981
chr14	49275354	49275700	msh2.rep2_peak_1982
chr14	49447713	49448092	msh2.rep2_peak_1983
chr14	49818788	49820229	msh2.rep2_peak_1984
chr14	49991406	49991776	msh2.rep2_peak_1985
chr14	50785440	50785689	msh2.rep2_peak_1986
chr14	50807597	50807965	msh2.rep2_peak_1987
chr14	50897119	50897408	msh2.rep2_peak_1988
chr14	50930836	50931420	msh2.rep2_peak_1989
chr14	50944413	50944757	msh2.rep2_peak_1990
chr14	50979676	50979935	msh2.rep2_peak_1991
chr14	51088731	51091323	msh2.rep2_peak_1992
chr14	52013920	52015043	msh2.rep2_peak_1993
chr14	52019520	52020164	msh2.rep2_peak_1994
chr14	52022522	52023389	msh2.rep2_peak_1995
chr14	52052816	52053172	msh2.rep2_peak_1996
chr14	52067386	52067648	msh2.rep2_peak_1997
chr14	52257455	52258270	msh2.rep2_peak_1998
[truncated: 5,184 more rows]

## Sheet: Suppl.Table 3
Supplementary Table 3. Coordinates of the imprinted gDMRs in mouse ESCs*
Chromosome	Start	End	ICR	Reference
chr1	63200084	63200726	Gpr1	[1]
chr2	152686686	152687433	H13	[1]
chr2	157559874	157561799	Nnat	[1]
chr2	174294362	174301063	Gnas	[1]
chr6	4746743	4749483	Peg10	[1]
chr6	30734932	30739966	Mest	[1]
chr6	58906403	58907397	Herc3	[1]
chr7	6727076	6731546	Peg3	[1]
chr7	60002495	60006697	Snrpn	[1]
chr7	128687357	128688735	Inpp5f	[1]
chr7	142578768	142586025	H19	[1]
chr7	143294831	143296905	Kcnq1ot1	[1]
chr9	89877108	89885234	Rasgrf1	[2]
chr10	13089891	13092325	Plagl1	[1]
chr11	12025124	12027097	Grb10	[1]
chr11	22971610	22974212	Commd1	[1]
chr12	109524493	109534883	Meg3	[1]
chr15	72809278	72810912	Trappc9	[1]
chr17	12741303	12742950	Igf2r	[1]
chr18	12971926	12975001	Impact	[1]
*Genomic regions were converted to mm10 using liftover function of UCSC genome browser
References
1 MacDonald WA, Mann MR. Epigenetic regulation of genomic imprinting from germ line to preimplantation. Mol Reprod Dev. 2014;81:126-40.
2 Xie W, Barr CL, Kim A, Yue F, Lee AY, Eubanks J, Dempster EL and Ren B. Base-resolution analyses of sequence and parent-of-origin dependent DNA methylation in the mouse genome. Cell 2012;148: 816-31.

## Sheet: Suppl. Table 4
Supplementary Table 4. Primer sequences
	Forward	Reverse	Sequencing
	Cloning
cDNA_Zfp57	TCTGGATCCTTACCAAACAATGGCAGCTAGG	TAGACTAGTAGCCAGTCCGAATCTTCTTCTGTCACA
cDNA_Msh2	TCTATAGCGGCCGCGGCGGTGCAGCCTAAGGAGACGCTGCAG	TAGACTAGTAGCCAGTCCGAATCTTCTTCTGTCACA
	Chromatin Immunoprecipitation
Plagl1	TGAGTCCGGCTAGGGTAGG	GAGCCTTTTGCTGCATCTCT	TGAGTCCGGCTAGGGTAGG
Gnas	CCGCAGCCTGCTTTATGTA	GCCTTTGGGGTTCTGTTTTT
H13	ATTCCTATTGGCCCGTTAGC	GACTTCCGGTTGCAAGAAAG
Nnat	ACCCCTCCTTCTCAACATCC	AGCCGATGATGAGCAGTTCT
Inpp5f	GGGAAGCAGTTTACCACAGC	GGCAGGAAGGACACACAGTT	GGCAGGAAGGACACACAGTT
Herc3	ATCACAGCTGCAGGACCTCT	GCCTTCCATTACCTCGTCCT
Kcnq1ot1	AAACGAATACGGAGCCACTG	TTTTTCTCGGCATGGTTCTC
Rasgrf1	GCTGCTGCCGCTAAAGATAG	GTAGCGCAACAGTGAAGTGC
Commd1	GGCCTACGTACTGCGGATAA	CCATTCAGCCCAGTTGACTT
Plagl1 5’	CCGCCATGGTTCAGTTTTAC	CTTCTGTGCTACATGGCTGC
Plagl1 3’	ACAGACTCCTCTCAGTGTTGA	CGGACTTGACGTTCCTAGCA
Inpp5f 5’	AGCAAATTGGAGACCCTGGG	TGTATGTAGCCAGCTCCAGG
Inpp5f 3’	TCCATGAGCTGTCCAGGATG	AATGTACAGCGGATGGGT
Smg7	GTCACACTCAAAGCCTTCCG	GGAAAGTGGAGGAGTGGGAA
Utp3	CCGGAAGTCACCAGAGAGAG	GCGAATGAAAACTTCCGGGT
HoxA3	CATCCGCTCATACCAAGCTTCTGA	GCAGGGAGGTAATTGCTGTGGTTT
	DNA methylation
Inpp5f	TTTGGAAAGAGGTTTAGGTT	CAAAAAACTACCAAACTATTATCTTT
Gnas	GGTAGTTGGTTAAATTTTGGAT	AAAAAACAAACAAAATAAACCC
